# Supplementary material for: Self-preservation strategy for approaching global warming targets in the post-Paris Agreement era
Source: Nat Commun. 2020 Apr 14;11:1624. doi: 10.1038/s41467-020-15453-z (PMC7156390; doi:10.1038/s41467-020-15453-z)
Supplement: Supplementary file 4 — Source Data [file 41467_2020_15453_MOESM4_ESM.xlsx]

## Sheet: Fig1a&c
Increase of climate damage	5	1.90942	1.73973	1.60722	1.51141	1.43958	1.3846	1.34267	1.30958	1.28221
	4.5	1.96022	1.7851	1.64465	1.54202	1.46546	1.40576	1.36175	1.32351	1.29456
	4	2.01706	1.83661	1.68769	1.57709	1.4944	1.43153	1.38185	1.34081	1.30878
	3.5	2.07828	1.89681	1.73787	1.61938	1.52931	1.46058	1.40468	1.36177	1.32654
	3	2.14312	1.9654	1.79752	1.66812	1.5718	1.4953	1.43449	1.38786	1.34704
	2.5	2.21209	2.0443	1.87037	1.73025	1.62211	1.53942	1.47363	1.41872	1.37508
	2	2.28564	2.13574	1.95906	1.80795	1.6884	1.59391	1.51943	1.45874	1.40974
	1.5	2.36526	2.24058	2.07112	1.90884	1.77706	1.6709	1.58521	1.51558	1.45734
	1	2.45387	2.35904	2.21567	2.04926	1.90294	1.78245	1.68165	1.59828	1.52968
		0	0.05	0.1	0.15	0.2	0.25	0.3	0.35	0.4
		Decline rate of low-carbon technology cost
Numbers with red in the cell are representative self-preservation strategies
		reprensents self-preservation 2℃
		reprensents self-preservation 1.5℃

## Sheet: Fig1b
				GHG emissions (GtCO2-eq)																	changes in temperature(℃)
No	Scenario	2015	2020	2025	2030	2035	2040	2045	2050	2055	2060	2065	2070	2075	2080	2085	2090	2095	2100		2100
	Business as Usual	47.2872	50.2049	45.2507	43.3392	42.6933	42.7225	43.1458	43.8413	41.6749	39.3242	36.9191	34.4348	32.085	29.8872	27.8466	25.9626	24.1915	22.4175		2.74471
	Policy as Usual	47.2872	46.4389	41.6421	39.8231	39.224	39.266	39.6755	40.336	38.2994	36.1029	33.8614	31.5356	29.337	27.2826	25.3779	23.6213	21.9867	20.3408		2.64581
		2015	2020	2025	2030	2035	2040	2045	2050	2055	2060	2065	2070	2075	2080	2085	2090	2095	2100
1		47.2872	43.2502	38.1259	35.7921	34.5888	33.9713	33.6873	33.6265	31.3074	28.9364	26.6064	24.2942	22.1628	20.216	18.4477	16.8455	15.3812	13.9538		2.45387				0
2		47.2872	41.2702	36.0929	33.6338	32.2663	31.4581	30.9656	30.682	28.3141	25.9331	23.6217	21.3568	19.2868	17.4113	15.7209	14.1995	12.8235	11.4957		2.36526				0
10		47.2872	43.0429	37.6814	35.0671	33.5275	32.5086	31.7521	31.1404	28.3682	25.5604	22.813	20.1151	17.6201	15.3317	13.2431	11.3382	9.60188	7.94755		2.35904
3		47.2872	39.53	34.3084	31.7402	30.2291	29.2536	28.578	28.0988	25.6881	23.2988	21.0043	18.7816	16.7662	14.9542	13.3331	11.8836	10.5858	9.34643		2.28564
11		47.2872	41.0149	35.534	32.716	30.918	29.5959	28.498	27.5085	24.559	21.6177	18.7708	16.0116	13.4759	11.1634	9.06371	7.22043	5.57415	4.037		2.24058
19		47.2872	42.8252	37.1909	34.2357	32.2659	30.7082	29.2865	27.8628	24.3585	20.7959	17.2746	13.8037	10.5394	7.60133	4.90155	2.68547	0.975891	-0.468731		2.21567
4		47.2872	37.9512	32.6923	30.0265	28.3863	27.2599	26.419	25.7633	23.3147	20.9187	18.6403	16.457	14.4923	12.739	11.1819	9.79876	8.57303	7.41477		2.21209
5		47.2872	36.492	31.2017	28.4473	26.6891	25.4244	24.4319	23.6142	21.1316	18.7306	16.4683	14.3225	12.4058	10.7077	9.2107	7.88974	6.76153	5.70406		2.14312
12		47.2872	39.2376	33.6549	30.6603	28.6376	27.0512	25.6555	24.3364	21.2333	18.1768	15.2448	12.4339	9.91035	7.67245	5.6831	3.91584	2.39536	1.24212		2.13574
6		47.2872	35.127	29.8103	26.9749	25.1077	23.7148	22.5817	21.614	19.1009	16.6963	14.4502	12.3405	10.4693	8.8566	7.45827	6.24023	5.18352	4.20012		2.07828
20		47.2872	40.7458	34.916	31.6623	29.3139	27.302	25.3516	23.3207	19.4316	15.5208	11.7641	8.20541	5.2762	2.82003	0.771126	-0.819711	-1.96678	-2.78998		2.07112
28		47.2872	42.591	36.6406	33.2674	30.7422	28.454	26.0863	23.4528	18.7665	13.9398	9.26837	5.43397	2.1261	-0.452847	-2.20993	-3.56602	-3.68196	-3.3874		2.04926
13		47.2872	37.6327	31.9619	28.8103	26.5871	24.7643	23.1024	21.4887	18.2503	15.0934	12.1333	9.38538	6.93166	4.82416	3.12656	1.74547	0.545519	-0.425258		2.0443
7		47.2872	33.839	28.5006	25.5904	23.6217	22.109	20.8446	19.7368	17.1961	14.789	12.5586	10.5315	8.75459	7.21538	5.88565	4.73204	3.73426	2.83114		2.01706
14		47.2872	36.1692	30.4239	27.1339	24.7326	22.6996	20.8013	18.9267	15.5742	12.4418	9.52381	6.82274	4.7154	2.88631	1.39492	0.0881023	-0.875964	-1.61098		1.9654
8		47.2872	32.6238	27.269	24.2909	22.2289	20.6058	19.2202	17.9834	15.4197	13.0482	10.8996	8.92814	7.22035	5.74157	4.48901	3.42379	2.50474	1.71999		1.96022
21		47.2872	38.9402	32.9461	29.4377	26.7658	24.3649	21.9622	19.4123	15.2219	11.2053	7.65134	4.59594	2.0428	-0.108366	-1.43219	-2.55348	-3.50376	-3.3768		1.95906
9		47.2872	31.4837	26.1193	23.0818	20.9363	19.2142	17.7203	16.3683	13.8544	11.53	9.43721	7.53284	5.89779	4.53202	3.37115	2.41448	1.67446	1.02465		1.90942
29		47.2872	40.4671	34.2371	30.4541	27.4014	24.4619	21.3092	17.739	12.554	8.05342	4.05659	0.704223	-1.45363	-3.20287	-4.27966	-3.96984	-3.67925	-3.38498		1.90884
37		47.2872	42.3411	36.0236	32.1361	28.8903	25.6061	21.8847	17.4369	11.3565	6.1428	1.54041	-1.40756	-3.77809	-4.62462	-4.28675	-3.97656	-3.68545	-3.3906		1.90294
15		47.2872	34.8195	29.0115	25.5985	23.0379	20.8167	18.7071	16.6052	13.2881	10.1559	7.33372	4.97998	2.98291	1.31116	-0.127858	-1.01686	-1.81253	-2.36001		1.89681
22		47.2872	37.3343	31.2018	27.4739	24.5218	21.7843	18.9907	16.0531	11.7879	8.05057	4.7548	1.95678	-0.184181	-1.63296	-2.82737	-3.79366	-3.66802	-3.37457		1.87037
16		47.2872	33.5613	27.7001	24.1768	21.4723	19.0808	16.7804	14.6032	11.2589	8.1681	5.62274	3.38669	1.50454	-0.0398014	-0.993163	-1.8604	-2.48879	-2.71764		1.83661
30		47.2872	38.6485	32.1889	28.0648	24.5724	21.0902	17.2845	13.216	8.44763	4.18139	0.714645	-1.5999	-3.49909	-4.61438	-4.27707	-3.96757	-3.67714	-3.38298		1.80795
23		47.2872	35.8757	29.6244	25.7035	22.5041	19.4693	16.3795	13.2154	9.10144	5.52466	2.48488	0.0987486	-1.49345	-2.85054	-3.92649	-3.95558	-3.66583	-3.37252		1.79752
17		47.2872	32.3884	26.4836	22.8623	20.0288	17.4846	15.1304	12.8083	9.44551	6.5921	4.11391	1.99134	0.292449	-0.82655	-1.76721	-2.06113	-2.61478	-2.83629		1.7851
46		47.2872	42.0752	35.33	30.8066	26.6202	21.9678	16.3615	10.548	4.17176	-0.480089	-3.88601	-5.38547	-4.99349	-4.62791	-4.28983	-3.97931	-3.68785	-3.39267		1.78245
38		47.2872	40.1805	33.4913	29.0642	25.1076	20.9166	16.1415	11.2032	5.68006	1.08525	-1.95257	-4.46791	-4.98738	-4.62215	-4.28454	-3.97448	-3.68344	-3.38866		1.77706
18		47.2872	31.281	25.3389	21.6281	18.6756	16.0661	13.5952	11.1626	7.91362	5.12394	2.8004	0.834563	-0.507489	-1.18512	-1.87958	-2.50429	-3.06438	-2.78196		1.73973
24		47.2872	34.5399	28.1875	24.0972	20.6799	17.386	14.1538	10.7593	6.9134	3.53459	0.814524	-1.04972	-2.64398	-3.82241	-4.26219	-3.8917	-3.24703	-2.89982		1.73787
31		47.2872	37.0346	30.38	25.9622	22.0904	18.1401	14.0025	9.90958	5.30178	1.41817	-1.14007	-3.30439	-4.81594	-4.61205	-4.27501	-3.96561	-3.67521	-3.32796		1.73025
39		47.2872	38.3396	31.346	26.4728	21.9282	17.0367	11.8148	6.98703	1.85238	-1.41564	-4.21804	-5.37694	-4.98537	-4.62031	-4.28273	-3.97265	-3.68158	-3.31366		1.6884
25		47.2872	33.2901	26.8467	22.6006	18.982	15.5801	12.1468	8.83049	5.06271	1.80916	-0.351399	-2.11876	-3.50444	-4.48791	-3.79208	-3.42068	-3.11266	-2.81771		1.68769
55		47.2872	41.7935	34.5482	29.2338	23.8108	17.2968	10.3606	3.55717	-1.54952	-5.64345	-5.80313	-5.38845	-4.99634	-4.6304	-4.29194	-3.98109	-3.68936	-3.39395		1.68165
47		47.2872	39.8737	32.6516	27.4312	22.2996	16.4882	10.463	4.71453	-0.297104	-3.91345	-5.79811	-5.38353	-4.99178	-4.62623	-4.28811	-3.97755	-3.68605	-3.39086		1.6709
32		47.2872	35.5562	28.7277	24.0447	19.8293	15.6001	11.2001	7.19566	2.71125	-0.26812	-2.71913	-4.62969	-4.97499	-4.6103	-4.27335	-3.55421	-3.18628	-2.86805		1.66812
26		47.2872	32.1288	25.607	21.2216	17.4658	13.9349	10.3227	7.05951	3.41038	0.652302	-1.28951	-3.00843	-4.07503	-4.04333	-3.66082	-3.34329	-3.06244	-2.78162		1.64465
40		47.2872	36.6908	29.4303	24.1635	19.099	13.8028	8.72326	3.80183	-0.264122	-3.38089	-5.65612	-5.37531	-4.98394	-4.61888	-4.28124	-3.5383	-3.18868	-2.87182		1.62211
33		47.2872	34.2185	27.2428	22.3309	17.8482	13.4183	9.06233	5.05962	1.07418	-1.54405	-3.83978	-5.36455	-4.97308	-4.34201	-3.75056	-3.40144	-3.10401	-2.81395		1.61938
27		47.2872	31.0308	24.4385	19.9243	16.1086	12.4157	8.80123	5.58687	2.02813	-0.275252	-2.18508	-3.41421	-4.19429	-3.94658	-3.60345	-3.3058	-3.03529	-2.7511		1.60722
64		47.2872	41.4792	33.6378	27.3198	20.236	11.9893	4.28662	-1.65785	-6.41581	-6.20056	-5.80588	-5.39092	-4.99839	-4.63207	-4.29332	-3.98224	-3.69033	-3.37237		1.59828
48		47.2872	37.9852	30.3642	24.5579	18.6315	12.2475	6.52186	1.07142	-2.86125	-5.97451	-5.79673	-5.38237	-4.99059	-4.62492	-4.28668	-3.5888	-3.20353	-2.88244		1.59391
56		47.2872	39.526	31.673	25.4551	18.7634	11.5207	4.83723	-0.649269	-5.03403	-6.19676	-5.80214	-5.38745	-4.9952	-4.62909	-4.29049	-3.97954	-3.28787	-2.93348		1.58521
34		47.2872	32.9609	25.8485	20.7215	16.097	11.4092	7.15125	3.05713	-0.164745	-2.75386	-4.86798	-5.36297	-4.43284	-3.99673	-3.63927	-3.33363	-3.05831	-2.77994		1.57709
41		47.2872	35.2084	27.7172	22.1064	16.7158	11.1462	6.23913	1.53811	-1.82537	-4.76739	-5.78853	-5.37412	-4.9827	-4.16061	-3.72068	-3.38716	-3.09719	-2.81065		1.5718
35		47.2872	31.7966	24.5651	19.2508	14.5059	9.73879	5.61192	1.69152	-1.15128	-3.67957	-5.51654	-4.7835	-4.3161	-3.93	-3.59749	-3.30463	-3.034	-2.73953		1.54202
49		47.2872	36.3153	28.3512	22.0381	15.642	9.27542	3.41017	-0.906753	-4.6918	-6.19078	-5.79601	-5.38153	-4.98954	-4.23642	-3.74074	-3.40072	-3.10727	-2.81872		1.53942
73		47.2872	41.1215	32.5586	24.9445	15.7953	6.77679	-0.697878	-6.50464	-6.58241	-6.20311	-5.8081	-5.3927	-4.99979	-4.63319	-4.29423	-3.89077	-3.27301	-2.92636		1.52968
42		47.2872	33.8682	26.1796	20.2709	14.6596	9.06212	4.10954	0.0404322	-3.29377	-5.83983	-5.78727	-5.37297	-4.44271	-4.006	-3.64769	-3.34121	-3.06513	-2.78603		1.52931
57		47.2872	37.6119	29.2623	22.3038	14.8604	7.67577	1.18136	-3.31749	-6.57592	-6.19619	-5.80157	-5.38668	-4.99418	-4.43419	-3.78469	-3.42781	-3.12573	-2.83258		1.51943
65		47.2872	39.138	30.5336	23.0507	14.5776	6.6889	-0.144767	-5.22787	-6.57978	-6.20044	-5.80559	-5.39034	-4.99753	-4.63097	-3.88669	-3.46638	-3.15076	-2.85055		1.51558
36		47.2872	30.718	23.3837	18.0078	13.0697	8.33224	4.14062	0.581175	-2.09295	-4.48321	-5.32368	-4.69319	-4.26489	-3.89826	-3.56562	-3.25613	-2.98956	-2.71831		1.51141
50		47.2872	34.8475	26.5993	19.8637	13.1616	6.90747	1.24868	-2.56224	-6.10742	-6.18999	-5.79525	-5.38063	-4.44999	-4.01257	-3.65359	-3.34652	-3.06994	-2.79038		1.4953
43		47.2872	32.6228	24.7548	18.6484	12.8025	7.26964	2.14777	-1.08714	-4.31212	-6.18192	-5.78648	-4.79398	-4.3261	-3.93913	-3.60568	-3.31194	-3.02255	-2.74161		1.4944
58		47.2872	35.941	27.1736	19.6058	11.6736	4.84665	-0.654714	-5.14061	-6.5758	-6.19608	-5.80116	-5.38596	-4.45537	-4.01748	-3.65808	-3.35065	-3.07374	-2.79387		1.47363
44		47.2872	31.4314	23.3913	17.1476	11.0313	5.79745	1.03345	-2.15877	-5.27215	-6.18145	-5.16688	-4.67105	-4.2565	-3.89609	-3.55483	-3.25536	-2.99007	-2.7075		1.46546
51		47.2872	33.4837	24.974	17.9931	10.8984	4.92155	-0.0866338	-3.95851	-6.57037	-6.18976	-5.7209	-4.78759	-4.32532	-3.94074	-3.60821	-3.31473	-3.02793	-2.74478		1.46058
66		47.2872	37.1599	27.9271	19.5022	10.7014	2.83219	-2.47469	-6.9188	-6.58015	-6.20071	-5.80551	-5.38989	-4.55122	-4.03951	-3.67194	-3.36033	-3.0812	-2.80005		1.45874
74		47.2872	38.7375	29.2511	20.1806	10.2582	1.38872	-4.04168	-6.92099	-6.58299	-6.20343	-5.80799	-5.39217	-4.98982	-4.13081	-3.72572	-3.39521	-3.10627	-2.81976		1.45734
45		47.2872	30.3519	22.1703	15.8279	9.64859	4.39446	0.0937836	-3.1778	-6.06494	-5.8125	-5.0944	-4.63035	-4.23153	-3.83871	-3.52023	-3.23716	-2.89888	-2.47555		1.43958
59		47.2872	34.4197	25.2754	17.3367	9.27195	2.30035	-2.15051	-6.5842	-6.57605	-6.19626	-5.79279	-4.80606	-4.33747	-3.94952	-3.61511	-3.32052	-3.04156	-2.75115		1.43449
52		47.2872	32.1883	23.4267	16.2185	9.15166	3.07321	-1.12105	-5.02903	-6.57072	-6.19006	-5.17525	-4.67868	-4.26325	-3.90201	-3.55186	-3.25834	-2.98576	-2.63331		1.43153
67		47.2872	35.4396	25.6768	16.6843	7.84739	0.386472	-4.28667	-6.91964	-6.58096	-6.20111	-5.80545	-4.81149	-4.34177	-3.95315	-3.61832	-3.32343	-3.0532	-2.75557		1.41872
75		47.2872	36.6662	26.3784	16.3279	6.7417	-0.798224	-6.2801	-6.92236	-6.58421	-6.20419	-5.80824	-4.91365	-4.36436	-3.96705	-3.62783	-3.33065	-3.05914	-2.78225		1.40974
53		47.2872	31.012	22.0357	14.6473	7.63046	1.48978	-2.09463	-6.03498	-6.57093	-5.75729	-5.09026	-4.63089	-4.23336	-3.84157	-3.52318	-3.18163	-2.72662	-2.437		1.40576
60		47.2872	32.9877	23.4869	15.1934	7.34451	0.665358	-3.53342	-6.91688	-6.57696	-6.19688	-5.18138	-4.68409	-4.26799	-3.90622	-3.55049	-3.26075	-2.96666	-2.50366		1.40468
68		47.2872	33.8808	23.6455	14.1692	5.65119	-0.861088	-5.69012	-6.92091	-6.582	-6.20168	-5.18566	-4.68783	-4.27131	-3.90922	-3.55792	-3.26434	-2.96361	-2.50525		1.38786
54		47.2872	29.9368	20.8664	13.2675	6.31741	0.538082	-3.04984	-6.71958	-6.55666	-5.52459	-5.04368	-4.59406	-4.1689	-3.81972	-3.36168	-2.931	-2.6559	-2.39168		1.3846
61		47.2872	31.675	21.8577	13.2719	5.70925	-0.301858	-4.47963	-6.91819	-6.57804	-5.66474	-5.07693	-4.62534	-4.21912	-3.83876	-3.52216	-3.0601	-2.70163	-2.42253		1.38185
76		47.2872	34.9	23.9572	13.2123	3.89849	-2.49523	-6.68667	-6.92399	-6.58541	-6.20481	-5.18868	-4.69058	-4.27387	-3.91165	-3.58703	-3.27217	-2.97722	-2.515		1.37508
69		47.2872	32.4291	21.773	11.8933	3.6592	-1.97943	-6.59007	-6.92246	-6.58326	-5.56539	-5.06077	-4.61764	-4.22696	-3.83945	-3.5134	-2.99516	-2.68802	-2.41475		1.36177
62		47.2872	30.5229	20.5817	11.7223	4.20066	-1.13045	-5.36586	-6.91917	-6.43348	-5.50638	-5.03594	-4.59253	-4.16828	-3.8199	-3.2368	-2.90578	-2.64143	-2.38259		1.36175
77		47.2872	33.2766	21.7613	10.8174	1.35238	-3.87118	-6.68849	-6.92596	-6.58687	-5.66811	-5.08302	-4.63097	-4.23714	-3.84625	-3.49237	-2.97102	-2.68433	-2.41383		1.34704
63		47.2872	29.2956	19.1711	10.2187	2.78557	-1.91712	-6.18211	-6.92094	-5.97617	-5.41827	-4.9871	-4.51843	-4.1395	-3.4849	-3.13104	-2.84999	-2.60307	-2.3535		1.34267
70		47.2872	31.1781	20.324	10.2646	1.79292	-3.09861	-6.68786	-6.92394	-6.38423	-5.50058	-5.03421	-4.59682	-4.16995	-3.7637	-3.20112	-2.89535	-2.63562	-2.37908		1.34081
78		47.2872	31.8702	20.039	8.79496	0.0852778	-4.90109	-6.69052	-6.92777	-6.43723	-5.5131	-5.04201	-4.607	-4.17504	-3.59931	-3.17013	-2.87842	-2.62569	-2.37269		1.32654
71		47.2872	29.8495	18.7253	8.7164	0.538292	-3.92621	-6.69026	-6.92632	-5.97645	-5.42168	-4.99023	-4.52118	-4.03766	-3.44976	-3.1178	-2.84251	-2.59849	-2.35039		1.32351
72		47.2872	28.796	17.5517	7.34468	-0.164547	-4.60458	-6.6921	-6.9249	-5.87617	-5.4026	-4.92333	-4.4789	-3.75749	-3.38535	-3.07888	-2.8165	-2.57923	-2.30168		1.30958
79		47.2872	30.3953	18.1668	7.16751	-0.74037	-5.84112	-6.69334	-6.93039	-5.97065	-5.42275	-4.99166	-4.52272	-3.91759	-3.42664	-3.1051	-2.83501	-2.59364	-2.34694		1.30878
80		47.2872	29.2409	16.8127	5.78514	-1.4983	-6.40006	-6.69543	-6.89457	-5.873	-5.40185	-4.91821	-4.42092	-3.74611	-3.37925	-3.07541	-2.81438	-2.57784	-1.69748		1.29456
81		47.2872	27.8902	15.0999	4.49652	-2.26099	-6.51239	-6.69866	-6.48135	-5.79519	-5.32213	-4.88573	-4.09256	-3.66886	-3.33161	-3.04285	-2.78463	-2.02405	-1.5677		1.28221

## Sheet: Fig1d
Scenario	GHG emissions (GtCO2-eq)
	2015	2020	2025	2030	2035	2040	2045	2050	2055	2060	2065	2070	2075	2080	2085	2090	2095	2100
SP2.0A	47.2872	31.7966	24.5651	19.2508	14.5059	9.73879	5.61192	1.69152	-1.15128	-3.67957	-5.51654	-4.7835	-4.3161	-3.93	-3.59749	-3.30463	-3.034	-2.73953
SP2.0B	47.2872	35.2084	27.7172	22.1064	16.7158	11.1462	6.23913	1.53811	-1.82537	-4.76739	-5.78853	-5.37412	-4.9827	-4.16061	-3.72068	-3.38716	-3.09719	-2.81065
SP2.0C	47.2872	39.8737	32.6516	27.4312	22.2996	16.4882	10.463	4.71453	-0.297104	-3.91345	-5.79811	-5.38353	-4.99178	-4.62623	-4.28811	-3.97755	-3.68605	-3.39086
SP2.0D	47.2872	41.7935	34.5482	29.2338	23.8108	17.2968	10.3606	3.55717	-1.54952	-5.64345	-5.80313	-5.38845	-4.99634	-4.6304	-4.29194	-3.98109	-3.68936	-3.39395
SP1.5A	47.2872	32.6228	24.7548	18.6484	12.8025	7.26964	2.14777	-1.08714	-4.31212	-6.18192	-5.78648	-4.79398	-4.3261	-3.93913	-3.60568	-3.31194	-3.02255	-2.74161
SP1.5B	47.2872	34.8475	26.5993	19.8637	13.1616	6.90747	1.24868	-2.56224	-6.10742	-6.18999	-5.79525	-5.38063	-4.44999	-4.01257	-3.65359	-3.34652	-3.06994	-2.79038
SP1.5C	47.2872	35.941	27.1736	19.6058	11.6736	4.84665	-0.654714	-5.14061	-6.5758	-6.19608	-5.80116	-5.38596	-4.45537	-4.01748	-3.65808	-3.35065	-3.07374	-2.79387
SP1.5D	47.2872	37.1599	27.9271	19.5022	10.7014	2.83219	-2.47469	-6.9188	-6.58015	-6.20071	-5.80551	-5.38989	-4.55122	-4.03951	-3.67194	-3.36033	-3.0812	-2.80005
SP1.5E	47.2872	38.7375	29.2511	20.1806	10.2582	1.38872	-4.04168	-6.92099	-6.58299	-6.20343	-5.80799	-5.39217	-4.98982	-4.13081	-3.72572	-3.39521	-3.10627	-2.81976

## Sheet: Fig2ab&SFig2
	relative benefits (trillion $/yr, 2011PPP)																		relative costs (trillion $/yr, 2011PPP)																		Net income (trillion $/yr, 2011PPP)
SP2.0A	2020	2025	2030	2035	2040	2045	2050	2055	2060	2065	2070	2075	2080	2085	2090	2095	2100		2020	2025	2030	2035	2040	2045	2050	2055	2060	2065	2070	2075	2080	2085	2090	2095	2100		2020	2025	2030	2035	2040	2045	2050	2055	2060	2065	2070	2075	2080
USA	0.00144694	0.0268952	0.102976	0.266952	0.569193	1.07217	1.8449	2.96008	4.49046	6.50579	9.06307	12.205	15.967	20.375	25.4464	31.1907	37.6491		2.2973	5.16178	8.61381	12.6498	16.9657	20.5465	23.5274	25.9569	27.9344	29.5421	30.5206	31.271	31.8617	32.333	32.7117	33.017	33.265		-2.29585	-5.13488	-8.51083	-12.3828	-16.3965	-19.4744	-21.6825	-22.9968	-23.444	-23.0363	-21.4575	-19.066	-15.8947
CHN	0.0193296	0.0908154	0.275437	0.667129	1.3941	2.61319	4.50366	7.23346	10.9297	15.6839	21.5292	28.4502	36.3925	45.2725	54.9874	65.4234	76.4606		0.442322	1.05745	2.03394	3.59591	5.9939	9.47943	13.6793	16.8912	19.3329	21.1787	22.5672	23.6078	24.3855	24.9656	25.3978	25.7197	25.9594		-0.422992	-0.966634	-1.7585	-2.92878	-4.5998	-6.86624	-9.17565	-9.65774	-8.40322	-5.49478	-1.03798	4.84246	12.007
JPN	0.00292003	0.0150367	0.0417466	0.0891648	0.164832	0.280953	0.451501	0.69038	1.01059	1.42373	1.93813	2.55942	3.29071	4.13292	5.08498	6.14403	7.3054		0.437268	0.9345	1.50413	2.16299	2.74388	3.20999	3.587	3.87862	4.10383	4.27748	4.41118	4.51398	4.59294	4.65353	4.69999	4.73501	4.75744		-0.434348	-0.919463	-1.46238	-2.07383	-2.57905	-2.92903	-3.1355	-3.18824	-3.09324	-2.85376	-2.47305	-1.95456	-1.30223
RUS	0.000431841	0.00522527	0.019384	0.0502113	0.108011	0.206791	0.361864	0.589925	0.908061	1.33294	1.87842	2.55565	3.37294	4.33586	5.44732	6.70772	8.11492		0.387376	0.885508	1.53629	2.38651	3.49063	4.44301	5.22729	5.84686	6.33672	6.72401	7.03006	7.27175	7.46248	7.6129	7.73143	7.8248	7.8983		-0.386944	-0.880282	-1.5169	-2.3363	-3.38262	-4.23622	-4.86543	-5.25693	-5.42866	-5.39107	-5.15164	-4.71611	-4.08955
IND	0.0187911	0.0924622	0.28501	0.702901	1.51316	2.96048	5.38714	9.22369	14.9856	23.2509	34.2234	48.258	65.6663	86.7056	111.573	140.399	173.249		0.0289332	0.076724	0.160004	0.305792	0.557235	0.980814	1.67546	2.67515	4.0689	5.71618	7.00169	7.99809	8.76649	9.35684	9.80917	10.1552	10.4196		-0.0101421	0.0157382	0.125006	0.397109	0.955921	1.97967	3.71168	6.54854	10.9167	17.5347	27.2217	40.2599	56.8998
OBU	-5.29481e-05	0.00432039	0.0184093	0.0509101	0.110818	0.210708	0.36719	0.599477	0.928686	1.37743	1.96759	2.72042	3.65623	4.79388	6.15308	7.69904	9.43089		0.663803	1.60056	2.8674	3.92456	4.81973	5.58419	6.24042	6.78331	7.23162	7.60123	7.90551	8.15568	8.3611	8.52952	8.66767	8.77727	8.86405		-0.663856	-1.59624	-2.84899	-3.87365	-4.70892	-5.37348	-5.87323	-6.18383	-6.30294	-6.2238	-5.93792	-5.43526	-4.70486
EU	0.0112862	0.0569715	0.167173	0.38379	0.763964	1.38243	2.3318	3.72224	5.63177	8.15913	11.3946	15.4218	20.3183	26.1555	32.9992	40.9094	49.939		0.891049	1.99207	3.36368	5.08116	7.23774	9.5339	11.4672	13.0331	14.2762	15.262	16.0436	16.6633	17.1548	17.5449	17.8548	18.1012	18.2975		-0.879762	-1.9351	-3.1965	-4.69737	-6.47378	-8.15147	-9.13537	-9.31089	-8.64443	-7.10291	-4.64902	-1.24146	3.16351
OWE	0.00355979	0.0160396	0.0456643	0.104187	0.208074	0.379375	0.647072	1.04395	1.60443	2.34891	3.30428	4.49528	5.9443	7.67138	9.694	12.0271	14.6827		0.00382624	0.0494133	0.140682	0.286948	0.502737	0.808544	1.1448	1.41715	1.63751	1.81176	1.94953	2.05852	2.14481	2.21318	2.26742	2.31049	2.34473		-0.000266449	-0.0333737	-0.0950176	-0.182761	-0.294663	-0.429169	-0.497726	-0.373194	-0.0330873	0.537148	1.35475	2.43675	3.7995
EES	0.00127021	0.00683579	0.0213564	0.0508537	0.104632	0.19466	0.336302	0.547366	0.846139	1.25125	1.78009	2.44859	3.27085	4.25893	5.42263	6.76938	8.30393		0.0533485	0.134119	0.253114	0.418244	0.648086	0.964541	1.39591	1.79533	2.10825	2.35365	2.54612	2.69705	2.81537	2.9081	2.98074	3.03764	3.0822		-0.0520783	-0.127284	-0.231757	-0.36739	-0.543453	-0.769881	-1.05961	-1.24797	-1.26212	-1.1024	-0.766026	-0.248465	0.455476
Asia	0.00752265	0.0371823	0.114534	0.281632	0.603984	1.17725	2.13511	3.64534	5.89321	9.0226	13.2062	18.6126	25.4017	33.721	43.7025	55.4598	69.0846		0.0673364	0.1646	0.312436	0.541256	0.896322	1.44415	2.28131	3.43356	4.78552	5.85162	6.69138	7.35251	7.87291	8.28263	8.60536	8.85979	9.06062		-0.0598138	-0.127418	-0.197902	-0.259624	-0.292338	-0.266896	-0.146193	0.211778	1.10769	3.17098	6.51484	11.2601	17.5288
MAF	0.0233787	0.112648	0.338542	0.815205	1.72032	3.31668	5.98123	10.2089	16.6312	26.0353	39.3467	57.6256	82.0907	114.123	155.254	207.104	269.36		0.0634607	0.159481	0.307822	0.539153	0.900726	1.46435	2.33766	3.53226	5.13792	7.26216	9.14872	10.6907	11.9512	12.9819	13.8249	14.5138	15.059		-0.0400819	-0.0468335	0.0307203	0.276052	0.819598	1.85233	3.64357	6.67665	11.4933	18.7731	30.1979	46.935	70.1395
LAM	0.00717851	0.0349548	0.103567	0.243625	0.499902	0.93454	1.63127	2.69029	4.18526	6.21276	8.86738	12.2418	16.4257	21.5048	27.5598	34.6658	42.8902		0.197624	0.471258	0.854854	1.39591	2.16059	3.24073	4.76522	6.27355	7.47069	8.41996	9.17239	9.76879	10.2417	10.6168	10.9147	11.1515	11.3399		-0.190445	-0.436303	-0.751286	-1.15229	-1.66069	-2.30619	-3.13395	-3.58325	-3.28542	-2.20721	-0.305004	2.47302	6.18403
global	0.0970626	0.499387	1.5338	3.70656	7.76099	14.7292	25.979	43.1551	68.0452	102.605	148.499	207.594	281.797	373.051	483.323	614.5	766.47		5.53364	12.6875	21.9481	33.2882	46.9173	61.7002	77.3289	91.517	104.425	116.001	124.988	132.049	137.611	141.999	145.466	148.203	150.348		-5.43658	-12.1881	-20.4143	-29.5817	-39.1563	-46.971	-51.3499	-48.3619	-36.3794	-13.3962	23.5111	75.5454	144.186
SP2.0B	2020	2025	2030	2035	2040	2045	2050	2055	2060	2065	2070	2075	2080	2085	2090	2095	2100		2020	2025	2030	2035	2040	2045	2050	2055	2060	2065	2070	2075	2080	2085	2090	2095	2100		2020	2025	2030	2035	2040	2045	2050	2055	2060	2065	2070	2075	2080
USA	0.00242962	0.0188626	0.0648257	0.16329	0.346827	0.658038	1.14452	1.85708	2.84738	4.16317	5.84446	7.92389	10.4259	13.3675	16.7606	20.6116	24.9486		1.29839	3.02626	5.2384	7.98767	11.1843	13.6811	15.6377	17.139	18.2895	19.1699	19.843	20.3572	20.6639	20.8812	21.0419	21.1624	21.2539		-1.29596	-3.00739	-5.17358	-7.82438	-10.8375	-13.023	-14.4932	-15.282	-15.4421	-15.0067	-13.9986	-12.4333	-10.238
CHN	0.00986902	0.0480976	0.149856	0.372188	0.79694	1.52828	2.68907	4.39719	6.74749	9.80608	13.6014	18.1286	23.3529	29.2193	35.6593	42.5964	49.9503		0.232907	0.571026	1.13042	2.06258	3.55326	5.8097	8.56305	10.5458	11.9647	12.9742	13.6889	14.193	14.5476	14.7965	14.971	15.0933	15.1791		-0.223038	-0.522928	-0.98056	-1.69039	-2.75632	-4.28141	-5.87399	-6.14861	-5.21721	-3.16811	-0.0874818	3.9356	8.80535
JPN	0.00149939	0.00786349	0.0222967	0.0482049	0.0920841	0.162243	0.268155	0.419443	0.625346	0.893804	1.23076	1.64032	2.12467	2.68448	3.31906	4.02657	4.80402		0.257516	0.567524	0.941128	1.4006	1.83002	2.15441	2.40142	2.58127	2.71202	2.80691	2.87568	2.92546	2.96144	2.98743	3.0062	3.01973	3.02949		-0.256017	-0.55966	-0.918832	-1.35239	-1.73793	-1.99216	-2.13326	-2.16183	-2.08667	-1.91311	-1.64492	-1.28514	-0.836771
RUS	0.000488914	0.00352163	0.0120416	0.0305701	0.0657461	0.126795	0.224456	0.370312	0.576428	0.854215	1.21338	1.6618	2.20519	2.84734	3.59026	4.43427	5.37803		0.216492	0.509567	0.911409	1.46217	2.21289	2.87685	3.39137	3.77386	4.05843	4.27013	4.42755	4.54453	4.63142	4.6959	4.74374	4.7792	4.80548		-0.216003	-0.506045	-0.899368	-1.4316	-2.14714	-2.75006	-3.16692	-3.40355	-3.482	-3.41591	-3.21416	-2.88273	-2.42623
IND	0.00965375	0.0484069	0.152582	0.385733	0.852024	1.70926	3.18426	5.56735	9.2123	14.5131	21.6228	30.7968	42.2554	56.1814	72.7159	91.9561	113.952		0.0150356	0.0408894	0.0878297	0.173493	0.327563	0.598244	1.06116	1.75559	2.76426	3.66462	4.32641	4.8094	5.16006	5.41367	5.5966	5.72831	5.82305		-0.00538185	0.00751749	0.0647528	0.21224	0.524461	1.11102	2.12309	3.81175	6.44805	10.8485	17.2964	25.9874	37.0953
OBU	0.000475768	0.00343399	0.01188	0.0307408	0.0669623	0.128843	0.227674	0.376651	0.590496	0.884586	1.27404	1.77358	2.39707	3.15733	4.0678	5.10549	6.26993		0.275339	0.756789	1.48361	2.31717	2.97982	3.5117	3.94109	4.27527	4.53492	4.73632	4.89233	5.01303	5.1063	5.17826	5.23381	5.27529	5.30619		-0.274863	-0.753355	-1.47173	-2.28643	-2.91285	-3.38285	-3.71342	-3.89862	-3.94442	-3.85174	-3.6183	-3.23945	-2.70923
EU	0.00643598	0.0316089	0.0930847	0.216708	0.439298	0.810315	1.39329	2.26364	3.47823	5.10461	7.20578	9.84047	13.0618	16.9187	21.4564	26.7159	32.7342		0.469766	1.08462	1.88988	2.94655	4.33516	5.93254	7.19852	8.16374	8.88485	9.42306	9.82462	10.1242	10.3479	10.515	10.6399	10.7334	10.8034		-0.46333	-1.05301	-1.7968	-2.72984	-3.89586	-5.12222	-5.80523	-5.9001	-5.40663	-4.31845	-2.61883	-0.283763	2.71392
OWE	0.00190899	0.00853893	0.0246741	0.0575086	0.11756	0.219326	0.382255	0.628788	0.982999	1.45956	2.07739	2.854	3.80492	4.94405	6.28356	7.83391	9.60358		-0.0282797	-0.0224174	0.0176973	0.0974659	0.227188	0.422736	0.642866	0.810744	0.938616	1.03378	1.10461	1.15734	1.19663	1.22593	1.24781	1.26415	1.27639		0.0301887	0.0309563	0.00697681	-0.0399573	-0.109628	-0.20341	-0.260611	-0.181956	0.0443832	0.42578	0.972785	1.69666	2.6083
EES	0.000704266	0.00375101	0.0118393	0.0286925	0.0602653	0.114498	0.201818	0.334406	0.524966	0.786309	1.13058	1.56895	2.11116	2.7655	3.53876	4.43613	5.46104		0.0282354	0.0728166	0.141215	0.240031	0.383223	0.588485	0.879742	1.12614	1.30788	1.44202	1.54102	1.61407	1.66796	1.70771	1.73701	1.7586	1.77452		-0.0275312	-0.0690656	-0.129376	-0.211338	-0.322958	-0.473987	-0.677924	-0.791735	-0.782915	-0.655707	-0.410442	-0.0451225	0.443194
Asia	0.00389409	0.0195885	0.0616498	0.155259	0.341334	0.681539	1.26425	2.20206	3.62203	5.62286	8.32386	11.842	16.2867	21.7592	28.35	36.1374	45.1855		0.032776	0.0844796	0.167777	0.302911	0.521749	0.873535	1.43328	2.23504	3.01925	3.60144	4.03309	4.35293	4.58987	4.76544	4.89559	4.99216	5.0639		-0.0288819	-0.0648911	-0.106127	-0.147652	-0.180415	-0.191996	-0.169035	-0.0329755	0.602781	2.02142	4.29076	7.48904	11.6969
MAF	0.0120657	0.0591191	0.181461	0.447493	0.968281	1.9132	3.53116	6.15359	10.2094	16.2287	24.8363	36.7567	52.8203	73.9685	101.246	135.762	177.34		0.0330891	0.0851574	0.168851	0.304722	0.525905	0.885093	1.46495	2.29107	3.44707	4.70569	5.6745	6.42004	6.99375	7.43533	7.77524	8.03673	8.23148		-0.0210233	-0.0260382	0.0126096	0.14277	0.442377	1.02811	2.06621	3.86252	6.76233	11.5231	19.1618	30.3367	45.8265
LAM	0.00386634	0.0188248	0.0565685	0.135727	0.284743	0.544291	0.970425	1.63106	2.57873	3.87945	5.59884	7.80139	10.5484	13.8985	17.9069	22.6252	28.0999		0.0986083	0.245704	0.463572	0.785636	1.26105	1.96145	2.99175	3.92125	4.6158	5.13418	5.52086	5.8093	6.02452	6.18522	6.30529	6.39511	6.46237		-0.0947419	-0.22688	-0.407004	-0.649909	-0.976311	-1.41716	-2.02132	-2.29019	-2.03708	-1.25473	0.0779836	1.99209	4.5239
global	0.0532919	0.271618	0.842759	2.07211	4.43206	8.59663	15.4813	26.2016	41.9958	64.1965	93.9596	132.588	181.394	241.712	314.894	402.241	503.727		2.92988	7.02241	12.6418	20.081	29.3421	39.2958	49.6069	58.6188	66.5373	72.9623	77.7526	81.3206	83.8913	85.7875	87.194	88.2383	89.0092		-2.87659	-6.75079	-11.799	-18.0089	-24.9101	-30.6992	-34.1256	-32.4173	-24.5415	-8.76572	16.207	51.2679	97.5032
SP2.0C	2020	2025	2030	2035	2040	2045	2050	2055	2060	2065	2070	2075	2080	2085	2090	2095	2100		2020	2025	2030	2035	2040	2045	2050	2055	2060	2065	2070	2075	2080	2085	2090	2095	2100		2020	2025	2030	2035	2040	2045	2050	2055	2060	2065	2070	2075	2080
USA	0.00125462	0.0073471	0.0238269	0.0594416	0.127464	0.246806	0.44138	0.736722	1.15952	1.73539	2.48596	3.42903	4.5788	5.94608	7.5385	9.36082	11.4277		0.469832	1.161	2.12215	3.41405	5.10925	6.81062	8.0599	8.95834	9.60371	10.0668	10.3987	10.6365	10.8067	10.9285	11.0156	11.078	11.1229		-0.468577	-1.15365	-2.09832	-3.35461	-4.98179	-6.56381	-7.61852	-8.22162	-8.4442	-8.33138	-7.91276	-7.20745	-6.22789
CHN	0.00287956	0.0147915	0.0480264	0.123936	0.275675	0.549235	1.00218	1.69471	2.67978	3.99733	5.66824	7.69618	10.0704	12.7689	15.7617	19.0139	22.4877		0.0774976	0.195213	0.398634	0.752581	1.34369	2.27816	3.67603	4.86229	5.65808	6.18883	6.54109	6.77401	6.92759	7.02866	7.0951	7.13876	7.16745		-0.074618	-0.180421	-0.350607	-0.628645	-1.06801	-1.72893	-2.67385	-3.16758	-2.9783	-2.19149	-0.87285	0.922171	3.14279
JPN	0.000464881	0.00241106	0.00702933	0.015797	0.0315062	0.0580055	0.09996	0.16225	0.249727	0.366776	0.516744	0.702035	0.924171	1.18387	1.48112	1.81529	2.18514		0.0899428	0.203639	0.346837	0.531879	0.775153	0.995732	1.15312	1.26054	1.33373	1.38353	1.41736	1.44032	1.45588	1.46642	1.47355	1.47837	1.48164		-0.089478	-0.201228	-0.339808	-0.516081	-0.743646	-0.937727	-1.05316	-1.09828	-1.084	-1.01676	-0.90062	-0.738285	-0.53171
RUS	0.000222398	0.00131581	0.0043425	0.0110364	0.0240971	0.0474552	0.0865271	0.147049	0.235162	0.356899	0.517438	0.721041	0.971004	1.26965	1.61838	2.01769	2.46724		0.0749631	0.181845	0.335602	0.556396	0.871316	1.3165	1.64482	1.87349	2.0329	2.14404	2.22151	2.27547	2.31304	2.33918	2.35736	2.36999	2.37877		-0.0747407	-0.180529	-0.33126	-0.545359	-0.847219	-1.26904	-1.5583	-1.72644	-1.79774	-1.78714	-1.70407	-1.55443	-1.34203
IND	0.00283329	0.0146962	0.0480385	0.12612	0.289805	0.605639	1.17443	2.13148	3.64596	5.91176	9.02196	13.1107	18.2982	24.6868	32.3581	41.3719	51.7638		0.00494272	0.0138077	0.030611	0.0626468	0.122881	0.233584	0.43171	0.742718	1.21513	1.68844	2.01473	2.23805	2.3901	2.49321	2.56295	2.61003	2.64178		-0.00210944	0.0008885	0.0174275	0.0634733	0.166924	0.372054	0.742722	1.38877	2.43083	4.22332	7.00723	10.8727	15.9081
OBU	0.000303821	0.00141553	0.00441396	0.0110511	0.0241676	0.0479659	0.0876467	0.149627	0.241238	0.370353	0.544707	0.771861	1.05908	1.41317	1.84118	2.33293	2.88861		-0.0280568	0.0644243	0.285267	0.657642	1.13975	1.50147	1.7748	1.97403	2.11907	2.2245	2.30105	2.35656	2.39677	2.42585	2.4469	2.46164	2.47193		0.0283606	-0.0630088	-0.280853	-0.646591	-1.11558	-1.45351	-1.68715	-1.82441	-1.87783	-1.85415	-1.75634	-1.5847	-1.33768
EU	0.00208447	0.0101725	0.0305278	0.073035	0.15282	0.291676	0.519297	0.873052	1.38325	2.08535	3.01237	4.19511	5.66225	7.44033	9.55384	12.0252	14.8746		0.143629	0.353097	0.648364	1.05934	1.62863	2.4156	3.22238	3.79887	4.20256	4.48499	4.68251	4.82067	4.91735	4.98505	5.0325	5.06579	5.08919		-0.141545	-0.342925	-0.617836	-0.986303	-1.47581	-2.12392	-2.70308	-2.92582	-2.81931	-2.39964	-1.67015	-0.62556	0.744905
OWE	0.000589326	0.00261893	0.00779597	0.0188478	0.0400442	0.0777051	0.140663	0.239842	0.387297	0.591394	0.862045	1.20847	1.63912	2.16164	2.78278	3.50843	4.34343		-0.05071	-0.0752776	-0.0782851	-0.0597866	-0.0163155	0.0592083	0.178276	0.278568	0.350183	0.40015	0.435011	0.459344	0.476341	0.488226	0.496543	0.502371	0.50646		0.0512993	0.0778966	0.086081	0.0786344	0.0563597	0.0184968	-0.0376133	-0.0387259	0.0371142	0.191244	0.427034	0.749125	1.16278
EES	0.000221681	0.00119253	0.0038627	0.00965859	0.021004	0.0414039	0.075683	0.129673	0.209903	0.32299	0.475233	0.672474	0.919966	1.22226	1.58316	2.00565	2.49184		0.00944657	0.0250329	0.0499905	0.0876149	0.144527	0.229721	0.355903	0.503259	0.605129	0.675596	0.724344	0.758062	0.781377	0.797495	0.808635	0.816332	0.821651		-0.00922489	-0.0238403	-0.0461278	-0.0779563	-0.123523	-0.188317	-0.28022	-0.373586	-0.395226	-0.352606	-0.249111	-0.0855875	0.138588
Asia	0.00115238	0.00598856	0.0195362	0.0510775	0.116781	0.242817	0.468667	0.846995	1.43921	2.29755	3.48259	5.0541	7.06938	9.58191	12.6401	16.2864	20.556		0.0071745	0.0228262	0.0514621	0.101439	0.186909	0.33105	0.571062	0.930414	1.36962	1.67531	1.8878	2.03539	2.1379	2.2091	2.25859	2.29301	2.31698		-0.00602212	-0.0168376	-0.0319259	-0.0503615	-0.070128	-0.088233	-0.102395	-0.0834192	0.0695894	0.622232	1.5948	3.01871	4.93149
MAF	0.00356008	0.0180032	0.0572258	0.146414	0.329346	0.677595	1.30155	2.35453	4.03912	6.61099	10.3739	15.6825	22.9482	32.6406	45.2834	61.4371	81.0599		0.0109455	0.028915	0.0590571	0.110156	0.197096	0.344805	0.594449	0.966903	1.51258	2.1727	2.64922	2.99306	3.24115	3.42018	3.54939	3.64258	3.70766		-0.00738538	-0.0109118	-0.00183124	0.0362582	0.13225	0.33279	0.707104	1.38762	2.52655	4.43829	7.72469	12.6894	19.7071
LAM	0.00118879	0.00588129	0.0181865	0.0451072	0.098113	0.194826	0.36067	0.627671	1.02383	1.58292	2.33851	3.32365	4.57049	6.10991	7.97122	10.1818	12.7667		0.0248719	0.0709982	0.146965	0.267277	0.454857	0.745087	1.19225	1.74752	2.13646	2.40856	2.59882	2.73186	2.82492	2.89006	2.93568	2.96768	2.99014		-0.0236831	-0.0651169	-0.128779	-0.22217	-0.356744	-0.550261	-0.831585	-1.11985	-1.11263	-0.825636	-0.260312	0.591784	1.74556
global	0.0167553	0.0858342	0.272813	0.691523	1.53082	3.08113	5.75866	10.0936	16.694	26.2297	39.2997	56.5671	78.7111	106.425	140.413	181.357	229.313		0.834479	2.24552	4.39665	7.54123	11.9577	17.2615	22.8547	27.8969	32.1392	35.5134	37.8722	39.5193	40.6691	41.4719	42.0328	42.4245	42.6965		-0.817724	-2.15968	-4.12384	-6.84971	-10.4269	-14.1804	-17.0961	-17.8033	-15.4452	-9.28371	1.42755	17.0478	38.042
SP2.0D	2020	2025	2030	2035	2040	2045	2050	2055	2060	2065	2070	2075	2080	2085	2090	2095	2100		2020	2025	2030	2035	2040	2045	2050	2055	2060	2065	2070	2075	2080	2085	2090	2095	2100		2020	2025	2030	2035	2040	2045	2050	2055	2060	2065	2070	2075	2080
USA	0.000677931	0.00388245	0.0128125	0.0328367	0.0725837	0.144828	0.266254	0.454791	0.729414	1.10707	1.60217	2.22661	2.98986	3.89914	4.95955	6.17424	7.55304		0.241754	0.634255	1.21777	2.04771	3.19661	4.32269	5.09456	5.61265	5.95995	6.19251	6.34808	6.45207	6.52156	6.56797	6.59896	6.61965	6.63355		-0.241076	-0.630373	-1.20496	-2.01487	-3.12402	-4.17786	-4.82831	-5.15786	-5.23054	-5.08543	-4.74591	-4.22547	-3.5317
CHN	0.00135791	0.00731054	0.0247672	0.0665154	0.153719	0.317247	0.597279	1.03603	1.67152	2.53048	3.62706	4.96387	6.53383	8.32228	10.3092	12.4712	14.7829		0.0415119	0.107454	0.226567	0.443212	0.821492	1.44683	2.42493	3.10864	3.53679	3.80332	3.96841	4.0703	4.13299	4.1715	4.19513	4.20962	4.21851		-0.040154	-0.100143	-0.2018	-0.376697	-0.667772	-1.12958	-1.82765	-2.07261	-1.86527	-1.27283	-0.341358	0.893573	2.40084
JPN	0.000228689	0.00119603	0.00360655	0.00845164	0.0175472	0.033491	0.0595804	0.0992467	0.155957	0.232595	0.331384	0.453926	0.601237	0.773793	0.97159	1.1942	1.4408		0.0484213	0.112322	0.19627	0.309827	0.465977	0.611876	0.709051	0.770948	0.810313	0.835307	0.851154	0.86119	0.867538	0.871551	0.874085	0.875685	0.876695		-0.0481927	-0.111126	-0.192664	-0.301375	-0.44843	-0.578385	-0.649471	-0.671702	-0.654355	-0.602712	-0.51977	-0.407264	-0.266301
RUS	0.000116088	0.000685343	0.00231769	0.00607337	0.0137007	0.0278445	0.0522321	0.0908681	0.148105	0.227947	0.333853	0.468674	0.634613	0.833225	1.06544	1.3316	1.63147		0.0403624	0.100625	0.191289	0.327401	0.530361	0.829701	1.03252	1.16435	1.25011	1.30591	1.3422	1.36579	1.38112	1.39107	1.39753	1.40172	1.40444		-0.0402463	-0.0999395	-0.188972	-0.321327	-0.51666	-0.801857	-0.980283	-1.07348	-1.10201	-1.07796	-1.00834	-0.897115	-0.746504
IND	0.0013376	0.0072331	0.0246315	0.0672955	0.160794	0.348561	0.698585	1.30271	2.27754	3.75265	5.79166	8.4855	11.9156	16.1514	21.2484	27.2472	34.1726		0.00263814	0.00758065	0.0173712	0.0368859	0.0752602	0.14904	0.287171	0.513901	0.867238	1.10488	1.25782	1.35554	1.41764	1.45694	1.48176	1.4974	1.50724		-0.00130055	-0.000347552	0.00726023	0.0304096	0.0855336	0.199522	0.411415	0.788806	1.4103	2.64777	4.53384	7.12996	10.498
OBU	0.000169198	0.000738698	0.00234103	0.00604694	0.0136602	0.0280277	0.0527777	0.0923548	0.151897	0.23663	0.351721	0.502226	0.693011	0.928625	1.2138	1.54178	1.91269		-0.0913093	-0.0815955	0.0269544	0.247734	0.589716	0.829203	0.998051	1.11289	1.19088	1.24378	1.27962	1.30387	1.32026	1.33133	1.3388	1.34369	1.34687		0.0914785	0.0823342	-0.0246134	-0.241687	-0.576056	-0.801176	-0.945274	-1.02053	-1.03898	-1.00715	-0.927896	-0.801642	-0.627251
EU	0.00101216	0.00508731	0.0158192	0.0392481	0.0851666	0.16825	0.309047	0.533136	0.862337	1.32016	1.92865	2.70845	3.67877	4.8574	6.26077	7.90396	9.80053		0.0665389	0.178545	0.34915	0.600382	0.965839	1.49494	1.9929	2.32505	2.54214	2.68388	2.7764	2.83679	2.87623	2.902	2.91887	2.92991	2.93715		-0.0655267	-0.173458	-0.333331	-0.561134	-0.880672	-1.32669	-1.68386	-1.79192	-1.6798	-1.36372	-0.847743	-0.128335	0.802543
OWE	0.00028345	0.00128114	0.00397273	0.010012	0.0221358	0.0445597	0.0833514	0.146004	0.24091	0.37372	0.551078	0.77918	1.06371	1.40982	1.82205	2.30437	2.86005		-0.0525073	-0.0798819	-0.0887336	-0.0807568	-0.0541246	-0.00356295	0.0803936	0.138173	0.176688	0.20177	0.218103	0.228743	0.23568	0.240206	0.243163	0.245097	0.246363		0.0527907	0.081163	0.0927063	0.0907688	0.0762604	0.0481227	0.00295779	0.0078313	0.0642222	0.171949	0.332975	0.550437	0.828035
EES	0.000106749	0.000595195	0.00200249	0.00519751	0.0117299	0.0239451	0.0451731	0.0794373	0.131254	0.205049	0.305051	0.435186	0.598982	0.799502	1.0393	1.32038	1.64418		0.00507002	0.0138134	0.0284428	0.0514907	0.087935	0.144977	0.233323	0.318231	0.37303	0.408411	0.431253	0.445998	0.455513	0.461652	0.465611	0.468165	0.469812		-0.00496327	-0.0132182	-0.0264404	-0.0462932	-0.0762051	-0.121032	-0.188149	-0.238793	-0.241777	-0.203362	-0.126202	-0.0108113	0.14347
Asia	0.000545633	0.00295414	0.0100384	0.0273084	0.0649094	0.139957	0.279096	0.518056	0.899271	1.45765	2.23382	3.26789	4.59836	6.26115	8.2888	10.7099	13.5481		0.00154696	0.00912747	0.0252584	0.0554993	0.10997	0.206189	0.373732	0.635848	0.87199	1.02541	1.12495	1.18948	1.23131	1.25842	1.27601	1.28743	1.29486		-0.00100133	-0.00617333	-0.01522	-0.0281909	-0.045061	-0.0662317	-0.0946359	-0.117792	0.0272807	0.432234	1.10887	2.07841	3.36706
MAF	0.00168291	0.00886586	0.0293426	0.0780912	0.182603	0.389653	0.773587	1.43809	2.52199	4.19558	6.66093	10.1559	14.9566	21.3779	29.7713	40.5133	53.58		0.00582792	0.0158271	0.0333467	0.0643743	0.119542	0.21751	0.390576	0.660317	1.07298	1.40416	1.62734	1.77766	1.8789	1.94709	1.99302	2.02394	2.04409		-0.004145	-0.00696121	-0.00400413	0.0137169	0.0630615	0.172142	0.383011	0.777773	1.44901	2.79143	5.03359	8.37824	13.0777
LAM	0.000568816	0.00291608	0.00937109	0.0241498	0.0545552	0.112267	0.214651	0.383633	0.638918	1.00305	1.49849	2.14743	2.97142	3.99119	5.22638	6.69541	8.41509		0.00835428	0.0314941	0.0745523	0.147504	0.267273	0.461439	0.774395	1.09424	1.30339	1.43996	1.52908	1.58724	1.62521	1.65001	1.66623	1.67684	1.68379		-0.00778547	-0.028578	-0.0651812	-0.123354	-0.212718	-0.349172	-0.559744	-0.710606	-0.664469	-0.43691	-0.0305851	0.56019	1.34621
global	0.00808713	0.0427459	0.141023	0.371227	0.853105	1.77863	3.43161	6.17435	10.4291	16.6426	25.2159	36.5948	51.236	69.6054	92.1765	119.408	151.341		0.318209	1.04957	2.29824	4.25126	7.17585	10.7108	14.3916	17.4552	19.9555	21.6493	22.7544	23.4747	23.9439	24.2498	24.4492	24.5791	24.6634		-0.310122	-1.00682	-2.15722	-3.88004	-6.32274	-8.9322	-10.96	-11.2809	-9.52639	-5.0067	2.46147	13.1202	27.292
[truncated: 4 more columns]

## Sheet: Fig2c
SP2.0A			2020	2025	2030	2035	2040	2045	2050	2055	2060	2065	2070	2075	2080	2085	2090	2095	2100
Bangladesh	Asia	BGD	-0.00321211	-0.00729112	-0.0119265	-0.0163509	-0.0192736	-0.0184205	-0.0105587	0.0159829	0.0872888	0.260225	0.55571	0.997154	1.60513	2.40054	3.4036	4.63548	6.1142
Bhutan	Asia	BTN	-6.39e-05	-0.000158132	-0.000273856	-0.000392314	-0.000474794	-0.000460616	-0.000264935	0.000397913	0.00214098	0.00625756	0.0130131	0.0225684	0.0349176	0.0499889	0.0676765	0.0878028	0.110096
Fiji	Asia	FJI	-3.50674e-05	-6.77686e-05	-9.98133e-05	-0.000127309	-0.000141578	-0.000129311	-7.16518e-05	0.000105705	0.000565012	0.00166069	0.00350868	0.00623498	0.00999423	0.0149659	0.0213397	0.0292907	0.0389934
Indonesia	Asia	IDN	-0.016175	-0.0365395	-0.0591054	-0.079854	-0.0918503	-0.0848017	-0.0465903	0.0672664	0.34889	0.985224	1.98624	3.36125	5.11934	7.26847	9.80985	12.7391	16.0504
Cambodia	Asia	KHM	-0.000328618	-0.000731319	-0.0011727	-0.0015756	-0.00182409	-0.00172543	-0.00097704	0.00146383	0.00789392	0.0233699	0.0497821	0.0891708	0.143627	0.21569	0.308395	0.425055	0.568797
Korea, The Republic of	Asia	KOR	-0.0109775	-0.0214793	-0.0305868	-0.0367603	-0.0376739	-0.0312939	-0.0155966	0.0206028	0.0978336	0.254445	0.478287	0.757728	1.08719	1.46006	1.86915	2.30799	2.77272
Lao People's Democratic Republic, The	Asia	LAO	-0.000239324	-0.000544194	-0.000884962	-0.00120189	-0.00139939	-0.00132104	-0.000747132	0.00111037	0.00592735	0.017322	0.0364205	0.0645166	0.102814	0.152491	0.214829	0.2913	0.383739
Sri Lanka	Asia	LKA	-0.0013983	-0.00304989	-0.00479909	-0.00632068	-0.00708795	-0.00640801	-0.00347775	0.00500085	0.0260431	0.07421	0.150932	0.257121	0.394716	0.565697	0.771245	1.01112	1.28414
Maldives	Asia	MDV	-2.83137e-05	-5.70837e-05	-8.60232e-05	-0.000111355	-0.000124709	-0.000113455	-6.17336e-05	8.84473e-05	0.000458875	0.001312	0.00270117	0.00467304	0.00724118	0.0104143	0.0142098	0.0186731	0.0238548
Myanmar	Asia	MMR	-0.00154073	-0.00325998	-0.00492565	-0.00617135	-0.00661541	-0.00576782	-0.00302566	0.00420491	0.0211736	0.0585853	0.117054	0.197754	0.302654	0.43429	0.595247	0.788381	1.01766
Mongolia	Asia	MNG	-0.000266921	-0.000632565	-0.00106135	-0.00147956	-0.00173755	-0.00162448	-0.000896546	0.00129196	0.00671073	0.0190687	0.0387372	0.065542	0.0993793	0.140272	0.188455	0.243977	0.306052
Malaysia	Asia	MYS	-0.00423785	-0.00878502	-0.0134275	-0.0174724	-0.0194842	-0.0175543	-0.00948162	0.0135666	0.0701143	0.19782	0.399848	0.679874	1.03992	1.48125	2.00367	2.60489	3.28254
Nepal	Asia	NPL	-0.000359941	-0.000785817	-0.00128903	-0.0018113	-0.00221935	-0.00223373	-0.00136045	0.0021935	0.0127563	0.0404809	0.0919301	0.175104	0.298339	0.470416	0.700313	0.997249	1.36933
Pakistan	Asia	PAK	-0.00475788	-0.0100474	-0.0160343	-0.0221642	-0.0266796	-0.0262604	-0.0155635	0.0243791	0.137815	0.426057	0.944066	1.75087	2.90527	4.46693	6.4962	9.05307	12.1872
Philippines, The	Asia	PHL	-0.00385642	-0.00807926	-0.0125685	-0.0166961	-0.0193061	-0.0182982	-0.0104841	0.015921	0.0873283	0.261641	0.561023	1.01014	1.63387	2.45632	3.49798	4.77739	6.30915
Singapore	Asia	SGP	-0.0024231	-0.00462728	-0.00641071	-0.00748719	-0.00750072	-0.00610207	-0.00298365	0.00387957	0.0182922	0.0471908	0.0876448	0.137152	0.193762	0.255323	0.319905	0.38559	0.451196
Thailand	Asia	THA	-0.00654992	-0.0138567	-0.0214393	-0.027922	-0.0310081	-0.027822	-0.0149436	0.0211652	0.107989	0.300393	0.597906	0.999777	1.50349	2.10263	2.79129	3.56044	4.40414
Viet Nam	Asia	VNM	-0.00336291	-0.00742534	-0.01181	-0.0157259	-0.0179368	-0.0165587	-0.00910835	0.0131574	0.0684654	0.195716	0.400036	0.68348	1.04714	1.49266	2.02379	2.64317	3.34981
China	CHN	CHN	-0.422992	-0.966634	-1.7585	-2.92878	-4.5998	-6.86624	-9.17565	-9.65774	-8.40322	-5.49478	-1.03798	4.84246	12.007	20.3069	29.5896	39.7037	50.5012
Armenia	EES	ARM	-0.00077507	-0.0017712	-0.00309209	-0.00475882	-0.00686389	-0.00949669	-0.0127826	-0.0146733	-0.0144346	-0.0122991	-0.00831618	-0.00262984	0.00472388	0.0137918	0.0246561	0.0373976	0.0521661
Azerbaijan	EES	AZE	-0.00434862	-0.00932797	-0.0153796	-0.0215538	-0.0290477	-0.0388867	-0.0519777	-0.060474	-0.0613166	-0.0544537	-0.0385885	-0.0127111	0.0236911	0.0716884	0.132953	0.208882	0.299954
Belarus	EES	BLR	-0.00555264	-0.0127119	-0.0218892	-0.0331099	-0.0467981	-0.0634752	-0.0839667	-0.095474	-0.0936631	-0.0792912	-0.0533167	-0.0167299	0.0296489	0.0851928	0.149656	0.222907	0.304624
Georgia	EES	GEO	-0.00137266	-0.00322202	-0.00564665	-0.00871675	-0.0127072	-0.0178563	-0.0244706	-0.0285344	-0.0283689	-0.0243961	-0.0167032	-0.00534244	0.00961564	0.0280745	0.0501932	0.0762494	0.106518
Kazakhstan	EES	KAZ	-0.0136438	-0.0355293	-0.0653763	-0.102939	-0.14858	-0.20182	-0.261765	-0.288734	-0.275371	-0.229069	-0.152464	-0.0475245	0.0842962	0.243221	0.429365	0.641883	0.878485
Kyrgyzstan	EES	KGZ	-0.000665795	-0.00168147	-0.00327533	-0.00566773	-0.00917476	-0.0142284	-0.0213598	-0.0271587	-0.0292726	-0.0269782	-0.019655	-0.0066469	0.0126558	0.0388789	0.0726198	0.114351	0.164443
Moldova, The Republic of	EES	MDA	-0.000622103	-0.00152897	-0.0028301	-0.00456776	-0.00681937	-0.00966116	-0.0131706	-0.015149	-0.0148532	-0.0125991	-0.00849081	-0.00266251	0.00473247	0.0136397	0.0240567	0.03605	0.049731
Tajikistan	EES	TJK	-0.000830072	-0.00213939	-0.0042287	-0.00730003	-0.0118443	-0.0184274	-0.0277169	-0.0351478	-0.0375459	-0.0342677	-0.0248119	-0.00840467	0.0160898	0.0497658	0.0936781	0.149011	0.217255
Ukraine	EES	UKR	-0.0152908	-0.035844	-0.0643073	-0.10169	-0.150861	-0.215519	-0.301413	-0.362729	-0.374938	-0.332884	-0.234194	-0.0767225	0.141681	0.422241	0.764982	1.16886	1.63224
Uzbekistan	EES	UZB	-0.00897676	-0.0235274	-0.045732	-0.0770864	-0.120757	-0.18051	-0.260989	-0.319892	-0.332351	-0.296159	-0.209485	-0.0690911	0.128341	0.384337	0.69973	1.07615	1.51632
	EU	EU	-0.879762	-1.9351	-3.1965	-4.69737	-6.47378	-8.15147	-9.13537	-9.31089	-8.64443	-7.10291	-4.64902	-1.24146	3.16351	8.61062	15.1444	22.8081	31.6415
India	IND	IND	-0.0101421	0.0157382	0.125006	0.397109	0.955921	1.97967	3.71168	6.54854	10.9167	17.5347	27.2217	40.2599	56.8998	77.3487	101.763	130.244	162.829
Japan	JPN	JPN	-0.434348	-0.919463	-1.46238	-2.07383	-2.57905	-2.92903	-3.1355	-3.18824	-3.09324	-2.85376	-2.47305	-1.95456	-1.30223	-0.520608	0.38499	1.40902	2.54795
Argentina	LAM	ARG	-0.0198737	-0.0455828	-0.0787039	-0.121004	-0.173505	-0.238162	-0.319586	-0.360492	-0.325858	-0.21569	-0.0293281	0.23339	0.572591	0.989672	1.48642	2.0632	2.7195
Bahamas, The	LAM	BHS	-0.000198938	-0.000430345	-0.000700302	-0.00102055	-0.00140313	-0.00186896	-0.00243358	-0.00266899	-0.00235342	-0.00152703	-0.000204726	0.00160745	0.00389215	0.00663175	0.00980139	0.0133777	0.0173526
Belize	LAM	BLZ	-5.42792e-05	-0.000123803	-0.000217719	-0.00034436	-0.000514652	-0.000743017	-0.00104973	-0.00124726	-0.00118884	-0.00083156	-0.000119718	0.00101019	0.00262696	0.00480489	0.00762438	0.0111712	0.0155413
Bolivia, Plurinational State of	LAM	BOL	-0.00142215	-0.00354671	-0.00668651	-0.0111917	-0.0175927	-0.0266095	-0.0392376	-0.0484121	-0.0476224	-0.0341647	-0.00501716	0.0430164	0.11324	0.208871	0.332878	0.488158	0.677487
Brazil	LAM	BRA	-0.0669496	-0.152291	-0.257504	-0.385827	-0.543397	-0.736488	-0.974365	-1.085	-0.969864	-0.634278	-0.0853542	0.675492	1.64869	2.83435	4.23533	5.85804	7.7091
Barbados	LAM	BRB	-9.85187e-05	-0.000207617	-0.000333095	-0.000479958	-0.000652973	-0.000860972	-0.0011114	-0.00120735	-0.00105238	-0.00067428	-8.9407e-05	0.000695355	0.00167079	0.00282726	0.00415798	0.00565743	0.00732033
Chile	LAM	CHL	-0.0088942	-0.020595	-0.0354105	-0.0539175	-0.0771649	-0.10645	-0.143004	-0.160795	-0.144944	-0.0958647	-0.0130384	0.10383	0.254806	0.439846	0.658727	0.911491	1.19811
Colombia	LAM	COL	-0.0129679	-0.0293311	-0.050979	-0.079598	-0.117338	-0.166752	-0.231848	-0.270915	-0.253649	-0.173922	-0.0244996	0.201909	0.512267	0.912821	1.40829	2.00211	2.69659
Costa Rica	LAM	CRI	-0.00154592	-0.00361397	-0.00630297	-0.00978642	-0.0142795	-0.0200124	-0.0273307	-0.031321	-0.0288516	-0.0194727	-0.00270096	0.0219379	0.0547933	0.0960603	0.145737	0.203672	0.269758
Dominican Republic, The	LAM	DOM	-0.0029681	-0.00687789	-0.0119819	-0.0185784	-0.0270861	-0.038006	-0.0520702	-0.0598762	-0.0550829	-0.0370995	-0.00513381	0.0416269	0.104037	0.182914	0.278857	0.392222	0.523263
Ecuador	LAM	ECU	-0.00338169	-0.00783485	-0.013821	-0.0218084	-0.03258	-0.0470705	-0.066601	-0.0792772	-0.0755993	-0.0526888	-0.00753449	0.0629878	0.161902	0.292119	0.456157	0.656251	0.894128
Guatemala	LAM	GTM	-0.00222093	-0.0054031	-0.0101237	-0.0169836	-0.0268745	-0.041088	-0.0615021	-0.0772351	-0.0774312	-0.0566912	-0.00850644	0.0745398	0.200738	0.379322	0.619584	0.930415	1.32052
Honduras	LAM	HND	-0.000766123	-0.00184743	-0.00343759	-0.00573899	-0.00906672	-0.0138401	-0.0206569	-0.0258541	-0.0258442	-0.0188777	-0.00282736	0.0247419	0.0665494	0.125531	0.204611	0.306712	0.434637
Haiti	LAM	HTI	-0.000434447	-0.00113129	-0.00226157	-0.00404113	-0.00680796	-0.0110092	-0.0172749	-0.0225968	-0.0234531	-0.0176706	-0.00271377	0.0242091	0.0660477	0.125785	0.20628	0.310212	0.440144
Jamaica	LAM	JAM	-0.000404624	-0.000859897	-0.00139663	-0.00204881	-0.00287999	-0.00396193	-0.00537065	-0.00613998	-0.00561712	-0.00377779	-0.000527601	0.00433923	0.0110318	0.0197617	0.0307663	0.0443517	0.0608081
Saint Lucia	LAM	LCA	-3.74197e-05	-8.35391e-05	-0.00014368	-0.000222396	-0.000326202	-0.000463384	-0.000644671	-0.000754621	-0.000709072	-0.000488527	-6.91989e-05	0.00057231	0.00145616	0.00260275	0.00403166	0.00576129	0.00780913
Mexico	LAM	MEX	-0.0422915	-0.095656	-0.16412	-0.251983	-0.363255	-0.505775	-0.691588	-0.796257	-0.734466	-0.497329	-0.0692857	0.566618	1.42962	2.53974	3.91869	5.58883	7.5703
Nicaragua	LAM	NIC	-0.000573037	-0.00141654	-0.00270326	-0.00462276	-0.00742314	-0.0114089	-0.0170344	-0.0212296	-0.0210189	-0.0151819	-0.00224619	0.0193862	0.0513711	0.0955025	0.153656	0.227687	0.319452
Panama	LAM	PAN	-0.00178854	-0.00439684	-0.00794644	-0.0126133	-0.018627	-0.0263312	-0.0361768	-0.0415384	-0.038069	-0.0254327	-0.00347957	0.0278233	0.0684894	0.118465	0.177492	0.245116	0.321
Peru	LAM	PER	-0.00854222	-0.0207322	-0.0370451	-0.0581305	-0.0851036	-0.119307	-0.162918	-0.186221	-0.169799	-0.113212	-0.0155104	0.124461	0.307864	0.536336	0.811481	1.13466	1.50764
Paraguay	LAM	PRY	-0.00115186	-0.0028669	-0.00544536	-0.00922076	-0.0146511	-0.0222925	-0.0329342	-0.0406268	-0.039912	-0.0285447	-0.00417363	0.0355633	0.0929126	0.16994	0.268554	0.390473	0.537122
El Salvador	LAM	SLV	-0.000810134	-0.00177895	-0.00298547	-0.00451542	-0.00649341	-0.00905238	-0.0123671	-0.0141889	-0.0130216	-0.00879261	-0.00122862	0.0100912	0.0255895	0.0457384	0.071072	0.10221	0.139799
Suriname	LAM	SUR	-0.000198595	-0.000482376	-0.000874663	-0.00140248	-0.00210348	-0.00303054	-0.00424532	-0.00498028	-0.00466735	-0.00318699	-0.000446448	0.00366602	0.00926645	0.0164532	0.0252895	0.0358136	0.048105
Trinidad and Tobago	LAM	TTO	-0.00074317	-0.0016146	-0.00262509	-0.00380214	-0.00514395	-0.00663108	-0.00827833	-0.00871723	-0.00742333	-0.00464918	-0.000597841	0.00449795	0.0104575	0.0171956	0.0247047	0.0329564	0.041876
Uruguay	LAM	URY	-0.00141043	-0.00318282	-0.0053868	-0.00809527	-0.0113932	-0.0154244	-0.0204546	-0.0227621	-0.0202573	-0.0132138	-0.0017744	0.0139828	0.0340398	0.0584325	0.0871608	0.120254	0.157853
Saint Vincent and the Grenadines	LAM	VCT	-2.20514e-05	-4.75871e-05	-7.73284e-05	-0.000112957	-0.000157308	-0.000213206	-0.00028485	-0.000321814	-0.000292829	-0.000195822	-2.70243e-05	0.00021907	0.000548229	0.000966563	0.00147928	0.00209356	0.0028182
Venezuela, Bolivarian Republic of	LAM	VEN	-0.0106952	-0.0243686	-0.0420724	-0.0651978	-0.094869	-0.133334	-0.183583	-0.212616	-0.197378	-0.133751	-0.0185694	0.150807	0.377544	0.665226	1.01623	1.43146	1.91225
Angola	MAF	AGO	-0.000670524	-0.000716908	0.000410027	0.00312487	0.00814548	0.0170666	0.0327527	0.0603945	0.106378	0.179279	0.298617	0.480443	0.741112	1.09844	1.57143	2.18068	2.92603
United Arab Emirates, The	MAF	ARE	-0.00234701	-0.00261144	0.00162274	0.0136499	0.0374891	0.0770713	0.135895	0.221747	0.340808	0.49469	0.704824	0.966546	1.27223	1.61459	1.98924	2.39028	2.78955
Burundi	MAF	BDI	-3.24062e-05	-4.18006e-05	3.09282e-05	0.000317406	0.00108676	0.00282454	0.00632799	0.0130395	0.0249593	0.0447771	0.0782542	0.130495	0.206551	0.312307	0.454743	0.64139	0.872332
Benin	MAF	BEN	-7.41758e-05	-8.96411e-05	6.16693e-05	0.000588531	0.00188484	0.00463789	0.0099666	0.0198718	0.0369776	0.0648083	0.111118	0.182752	0.287126	0.43285	0.629723	0.88881	1.21263
Burkina Faso	MAF	BFA	-0.000113555	-0.000145128	0.000104197	0.00102887	0.00338524	0.00851923	0.0186675	0.0378527	0.0713492	0.126412	0.218879	0.363376	0.575651	0.873899	1.27768	1.80928	2.47389
Bahrain	MAF	BHR	-0.000245563	-0.000289686	0.000188959	0.00168072	0.0048569	0.0104792	0.0194118	0.0333443	0.0537019	0.0813713	0.12052	0.171141	0.23222	0.303324	0.384441	0.475001	0.569036
Botswana	MAF	BWA	-0.000119108	-0.000131927	8.06471e-05	0.000672155	0.00185191	0.00387754	0.00705438	0.0119063	0.018827	0.028111	0.0411882	0.0581372	0.0788124	0.103054	0.130667	0.16134	0.193159
Central African Republic, The	MAF	CAF	-1.8277e-05	-2.23693e-05	1.54969e-05	0.000148543	0.000476412	0.0011712	0.00251009	0.00498642	0.0092319	0.0160793	0.0274012	0.0448695	0.070289	0.105796	0.153776	0.217029	0.296407
Côte d'Ivoire	MAF	CIV	-0.000297308	-0.000421017	0.000328827	0.00341406	0.0113814	0.0281907	0.0593219	0.113749	0.20074	0.330848	0.530821	0.816134	1.19959	1.69502	2.31584	3.07451	3.95401
Cameroon	MAF	CMR	-0.000240961	-0.000295076	0.000204706	0.0019515	0.00614498	0.014649	0.0302112	0.0575107	0.10177	0.169218	0.274748	0.428148	0.638648	0.916276	1.27143	1.7147	2.23918
Congo, The Democratic Republic of the	MAF	COD	-0.00023493	-0.000356585	0.000297801	0.00330591	0.0119379	0.0323705	0.0750642	0.158663	0.308433	0.558748	0.983241	1.65146	2.63538	4.01216	5.86952	8.3046	11.3346
Congo, The	MAF	COG	-0.000115187	-0.000142732	9.78219e-05	0.000912458	0.00279152	0.00644695	0.012875	0.023737	0.0407163	0.0656278	0.103457	0.15681	0.227839	0.318753	0.431707	0.568604	0.725674
Comoros, The	MAF	COM	-4.21505e-06	-5.23838e-06	3.77113e-06	3.7451e-05	0.000122934	0.000305836	0.000659354	0.00131531	0.00243799	0.00423387	0.00715427	0.0115746	0.0179126	0.0266662	0.0383434	0.0534602	0.0719878
Cabo Verde	MAF	CPV	-1.31716e-05	-1.5013e-05	9.48672e-06	8.20681e-05	0.000234425	0.000507347	0.000948447	0.00163548	0.0026327	0.00403024	0.00610559	0.00897566	0.0127202	0.0174643	0.0233749	0.0306656	0.0392726
Djibouti	MAF	DJI	-1.08883e-05	-1.37293e-05	9.77079e-06	9.51502e-05	0.000302313	0.0007195	0.0014668	0.00273338	0.00471016	0.00761473	0.0120136	0.0181885	0.0263492	0.0367465	0.04961	0.0652078	0.0831702
Algeria	MAF	DZA	-0.00187236	-0.00210898	0.00129891	0.0106372	0.0283719	0.0584252	0.106654	0.182703	0.295181	0.454168	0.686503	1.00001	1.39856	1.88868	2.48212	3.19255	3.99711
Egypt	MAF	EGY	-0.0033704	-0.00409424	0.00277088	0.0256592	0.0777289	0.176501	0.343534	0.615433	1.02485	1.60287	2.44746	3.59073	5.05031	6.8508	9.01445	11.5602	14.3958
Ethiopia	MAF	ETH	-0.000463271	-0.000581231	0.000412227	0.00402955	0.0131946	0.0330712	0.0719532	0.144412	0.26898	0.470532	0.80511	1.32331	2.07619	3.12209	4.52533	6.36149	8.64572
Gabon	MAF	GAB	-7.9447e-05	-8.62886e-05	5.28557e-05	0.000447124	0.00125745	0.00269831	0.00503206	0.00869304	0.014017	0.0213683	0.0320195	0.0463145	0.0644576	0.0866273	0.112955	0.143609	0.177422
Ghana	MAF	GHA	-0.000421488	-0.000536626	0.000377784	0.00362852	0.0114967	0.0276323	0.0575074	0.110724	0.198723	0.335802	0.554683	0.878911	1.3311	1.93623	2.71958	3.70564	4.88081
Guinea	MAF	GIN	-0.000103686	-0.000156555	0.000123994	0.00128555	0.00429873	0.0107083	0.0227743	0.0441686	0.0788181	0.131544	0.213868	0.33308	0.495909	0.710022	0.983556	1.32557	1.7323
Gambia, The	MAF	GMB	-1.43994e-05	-1.77889e-05	1.2492e-05	0.000120299	0.000382693	0.000922078	0.00192251	0.00369825	0.00661027	0.0111084	0.0182531	0.0288041	0.0435106	0.0632495	0.0889553	0.121634	0.16103
Guinea-Bissau	MAF	GNB	-9.51712e-06	-1.16606e-05	8.37482e-06	8.43114e-05	0.00028259	0.000720438	0.00158706	0.00321323	0.00601618	0.0105371	0.0179611	0.0292707	0.045459	0.0676141	0.0969776	0.134861	0.181194
Equatorial Guinea	MAF	GNQ	-7.8445e-05	-8.65288e-05	5.31016e-05	0.000448639	0.00125482	0.00267095	0.0049348	0.00843584	0.0134767	0.0203228	0.0300928	0.0429252	0.0588051	0.0777289	0.0997654	0.124936	0.152127
Iran, Islamic Republic of	MAF	IRN	-0.00458334	-0.00499448	0.00304093	0.0257424	0.0720145	0.151176	0.272442	0.453446	0.704799	1.04203	1.51456	2.11916	2.84627	3.69899	4.69357	5.84731	7.1102
Iraq	MAF	IRQ	-0.00215717	-0.00247965	0.00164012	0.0147073	0.0414877	0.0887995	0.164217	0.281953	0.456512	0.708085	1.09414	1.65359	2.43122	3.48001	4.85625	6.61972	8.76691
Israel	MAF	ISR	-0.00103158	-0.00114627	0.000711671	0.00609144	0.0172624	0.0371434	0.0692152	0.119368	0.192688	0.295417	0.447125	0.655529	0.926943	1.27096	1.69983	2.22874	2.85111
Jordan	MAF	JOR	-0.000306163	-0.000386935	0.000276169	0.0026925	0.0085617	0.0203829	0.0414498	0.0770999	0.132764	0.213863	0.335279	0.503977	0.725321	1.00206	1.33711	1.73341	2.17699
Kenya	MAF	KEN	-0.000494272	-0.000606659	0.000420785	0.00401238	0.0126943	0.0305916	0.064009	0.124022	0.224122	0.381445	0.634805	1.01382	1.54927	2.27636	3.23262	4.45708	5.94344
Kuwait	MAF	KWT	-0.000890274	-0.000994954	0.000627778	0.00539981	0.0152767	0.0319854	0.0573773	0.0944054	0.144669	0.208615	0.294672	0.40213	0.531048	0.680832	0.851752	1.04264	1.24175
Lebanon	MAF	LBN	-0.000307681	-0.000343355	0.000212592	0.00180253	0.00501802	0.0105318	0.0190432	0.031784	0.0493187	0.072046	0.10348	0.143499	0.191462	0.246653	0.308613	0.377531	0.450702
Liberia	MAF	LBR	-1.97897e-05	-2.91549e-05	2.32024e-05	0.000248771	0.000872897	0.00231703	0.00530291	0.0111445	0.0216893	0.0394442	0.0696594	0.117318	0.18776	0.286895	0.421243	0.597627	0.816496
Lesotho	MAF	LSO	-2.01118e-05	-2.33296e-05	1.54925e-05	0.000142838	0.00044268	0.0010529	0.00217997	0.00417763	0.00745788	0.0125461	0.0206865	0.0327912	0.0497345	0.0724708	0.102013	0.139476	0.184473
Morocco	MAF	MAR	-0.00098129	-0.00118289	0.000792223	0.00723834	0.0216531	0.0485885	0.0933868	0.164535	0.268565	0.41295	0.622265	0.90293	1.25755	1.68968	2.20402	2.80922	3.48666
Madagascar	MAF	MDG	-5.94091e-05	-7.45172e-05	5.39106e-05	0.000541662	0.00181709	0.00466488	0.0104171	0.0214711	0.0410478	0.0734985	0.128278	0.2142	0.340883	0.51938	0.762012	1.08244	1.48449
Mali	MAF	MLI	-9.77312e-05	-0.00012379	8.95496e-05	0.00089715	0.0029927	0.00761945	0.0168599	0.0344682	0.0654333	0.116531	0.202329	0.33637	0.53334	0.810486	1.18713	1.68531	2.3116
Mozambique	MAF	MOZ	-0.000139604	-0.000180235	0.000128382	0.00124591	0.0040163	0.00992555	0.0214212	0.042906	0.0801662	0.141046	0.242843	0.401937	0.636988	0.970105	1.42619	2.03365	2.80294
Mauritania	MAF	MRT	-5.17559e-05	-6.19491e-05	4.18515e-05	0.000391681	0.0012143	0.00287391	0.00591278	0.0112384	0.0198532	0.0329045	0.0531903	0.0824626	0.122286	0.174266	0.239935	0.320682	0.414754
Mauritius	MAF	MUS	-8.49332e-05	-9.50806e-05	5.84155e-05	0.000487493	0.00133447	0.00276788	0.00499613	0.00833051	0.0129711	0.019125	0.0278016	0.0392679	0.053604	0.0708684	0.0911847	0.114795	0.141026
Malawi	MAF	MWI	-7.93436e-05	-0.000102848	7.56921e-05	0.000769235	0.00260859	0.00678175	0.0153889	0.0323979	0.0635772	0.117456	0.212189	0.367499	0.607077	0.959995	1.4603	2.14607	3.03646
Namibia	MAF	NAM	-7.95469e-05	-9.16404e-05	5.93648e-05	0.000524697	0.00152213	0.00333887	0.00632914	0.0110568	0.0179563	0.0274623	0.0411983	0.0595921	0.0828473	0.111114	0.144536	0.183471	0.226582
Niger, The	MAF	NER	-7.00509e-05	-8.86848e-05	6.44672e-05	0.000654594	0.00223856	0.00591512	0.0137568	0.0298865	0.0608255	0.116832	0.219235	0.393472	0.671438	1.09405	1.71176	2.58376	3.74786
Nigeria	MAF	NGA	-0.00461559	-0.00583454	0.00414137	0.0403486	0.130366	0.321466	0.690506	1.37691	2.56114	4.48311	7.66926	12.5796	19.6776	29.4772	42.5359	59.4231	80.0998
Oman	MAF	OMN	-0.000571423	-0.000630296	0.000389606	0.00331386	0.00923977	0.0192871	0.0347033	0.0589369	0.0942541	0.142849	0.212313	0.303882	0.417805	0.554518	0.714986	0.900279	1.10313
Qatar	MAF	QAT	-0.0013691	-0.00150375	0.000884444	0.00695449	0.0178817	0.0350269	0.0599121	0.0962032	0.146167	0.210333	0.296816	0.402813	0.523727	0.655527	0.795225	0.939676	1.07776
Rwanda	MAF	RWA	-7.7174e-05	-0.000100003	7.22912e-05	0.00071337	0.00231777	0.00570021	0.0121195	0.0238202	0.043696	0.0754326	0.127288	0.205856	0.318185	0.472696	0.67927	0.948414	1.28054
Saudi Arabia	MAF	SAU	-0.00534744	-0.00600102	0.00379005	0.0320241	0.0888449	0.185314	0.332388	0.551613	0.858018	1.26578	1.83981	2.59204	3.53338	4.67029	6.01316	7.56725	9.26641
Sudan, The	MAF	SDN	-0.000774366	-0.000948951	0.00065509	0.00624698	0.019843	0.0481168	0.101382	0.197827	0.360458	0.619764	1.04419	1.69122	2.61715	3.88695	5.57151	7.74782	10.4059
Senegal	MAF	SEN	-0.00012836	-0.000157304	0.000108864	0.00103994	0.00330934	0.00804593	0.0170349	0.0334315	0.0611635	0.1054	0.177743	0.287922	0.446404	0.66547	0.958711	1.3411	1.81455
Sierra Leone	MAF	SLE	-4.51664e-05	-5.58768e-05	3.97097e-05	0.000391225	0.00128288	0.00320767	0.00696558	0.0139875	0.0261417	0.0458223	0.0782564	0.127921	0.199666	0.298736	0.430902	0.60248	0.813757
Sao Tome and Principe	MAF	STP	-4.35842e-06	-5.82638e-06	4.15685e-06	3.91391e-05	0.000118565	0.000267185	0.0005152	0.000910325	0.001486	0.00228214	0.00343959	0.00501174	0.00704711	0.0096145	0.0127846	0.0166391	0.0211293
Eswatini	MAF	SWZ	-2.86031e-05	-3.07488e-05	1.91944e-05	0.000168796	0.000498886	0.00113112	0.00223255	0.00407794	0.00694772	0.0111824	0.0176704	0.0269018	0.0392718	0.0552116	0.0751563	0.0996157	0.128096
Chad	MAF	TCD	-9.32668e-05	-0.000112245	7.91583e-05	0.000783133	0.00260262	0.00661037	0.014614	0.0298469	0.0566039	0.100767	0.175245	0.292266	0.464725	0.707645	1.03756	1.47373	2.02231
Togo	MAF	TGO	-3.8371e-05	-4.67237e-05	3.18719e-05	0.000299077	0.000941573	0.00228414	0.0048614	0.00964994	0.0179474	0.0315614	0.0545208	0.0907198	0.144555	0.221264	0.326733	0.467675	0.646409
Tunisia	MAF	TUN	-0.000494578	-0.000592945	0.000392992	0.00352474	0.0102494	0.0222025	0.0408212	0.0686196	0.107139	0.157911	0.22776	0.315734	0.420503	0.540959	0.677345	0.831484	0.99726
Tanzania, United Republic of	MAF	TZA	-0.000476388	-0.000626826	0.000461186	0.00462186	0.0152024	0.0378248	0.0813485	0.161266	0.29671	0.512837	0.865925	1.40204	2.17071	3.22913	4.64112	6.47872	8.75555
Uganda	MAF	UGA	-0.000313899	-0.00041523	0.000308762	0.00315102	0.0106776	0.0275843	0.0619025	0.128356	0.247236	0.44708	0.789041	1.33396	2.15071	3.321	4.93736	7.1037	9.85905
Yemen	MAF	YEM	-0.00035832	-0.000435922	0.000305946	0.0029856	0.00960434	0.0232383	0.048285	0.0921756	0.16322	0.271422	0.440195	0.683467	1.01186	1.43704	1.97164	2.62891	3.39178
South Africa	MAF	ZAF	-0.00260927	-0.00293139	0.00182281	0.0154872	0.0432191	0.0911091	0.165991	0.280016	0.442105	0.659269	0.965601	1.36631	1.85908	2.44338	3.11979	3.88888	4.71385
Zambia	MAF	ZMB	-0.000246696	-0.000320915	0.000235063	0.00235337	0.00779209	0.0196055	0.0427228	0.0858926	0.160344	0.280961	0.480919	0.789332	1.23632	1.85593	2.6835	3.75719	5.07825
Zimbabwe	MAF	ZWE	-8.52251e-05	-9.84101e-05	6.76356e-05	0.000665202	0.00221717	0.00566438	0.0125294	0.0254566	0.0477549	0.0839704	0.143918	0.235979	0.368997	0.553349	0.800725	1.12456	1.5266
Australia	OBU	AUS	-0.27203	-0.668656	-1.21059	-1.65726	-2.02355	-2.32173	-2.549	-2.69529	-2.75896	-2.72976	-2.60417	-2.37952	-2.05375	-1.62468	-1.08914	-0.464914	0.243227
Canada	OBU	CAN	-0.356525	-0.843997	-1.49099	-2.01687	-2.44127	-2.76812	-3.00605	-3.14436	-3.18418	-3.12976	-2.97752	-2.72177	-2.3552	-1.87048	-1.25987	-0.540702	0.284618
New Zealand	OBU	NZL	-0.0352998	-0.0835818	-0.147406	-0.199521	-0.244096	-0.283628	-0.31818	-0.344177	-0.35979	-0.364275	-0.356237	-0.333973	-0.29592	-0.240479	-0.165585	-0.0726097	0.0390004
Albania	OWE	ALB	-2.97165e-06	-0.000363642	-0.00102061	-0.00193867	-0.00309079	-0.00445832	-0.00510049	-0.00376524	-0.00032907	0.00526006	0.0130317	0.0230529	0.0353437	0.0498187	0.0664343	0.085265	0.10654
Bosnia and Herzegovina	OWE	BIH	-4.12695e-06	-0.00054039	-0.00159141	-0.00312591	-0.00506652	-0.00729213	-0.00821798	-0.00593206	-0.000507017	0.00785962	0.0189058	0.0324178	0.0480381	0.0656039	0.0849883	0.106189	0.129318
Switzerland	OWE	CHE	-4.52414e-05	-0.00531449	-0.0142941	-0.0262781	-0.0410555	-0.0586201	-0.0670422	-0.0496876	-0.00436644	0.0704262	0.176724	0.3166	0.492225	0.705143	0.955689	1.24448	1.5734
Iceland	OWE	ISL	-1.50613e-06	-0.000187065	-0.000535477	-0.0010442	-0.00171369	-0.00254415	-0.00299794	-0.00227863	-0.000204711	0.00337751	0.00867222	0.0158674	0.0251363	0.0366432	0.0505971	0.0672451	0.0868098
Macedonia, The former Yugoslav Republic of	OWE	MKD	-3.04369e-06	-0.000398364	-0.00118802	-0.0023954	-0.00400174	-0.00596196	-0.00699713	-0.00528277	-0.000470718	0.00764151	0.0191487	0.0340067	0.0520268	0.0730087	0.0967271	0.123018	0.151741
Montenegro	OWE	MNE	-9.27681e-07	-0.000114267	-0.000323545	-0.00061983	-0.000988938	-0.00141763	-0.00161332	-0.00119054	-0.000104433	0.00167252	0.0041459	0.00730904	0.0111461	0.0156427	0.0207827	0.0265589	0.0329516
Norway	OWE	NOR	-3.29701e-05	-0.00384553	-0.0103595	-0.0190055	-0.0292233	-0.0408725	-0.0462168	-0.0341841	-0.00301126	0.0488802	0.123943	0.224819	0.354523	0.515336	0.709247	0.938475	1.20546
Serbia	OWE	SRB	-9.43488e-06	-0.00116151	-0.00326513	-0.00616797	-0.00972789	-0.0138587	-0.0157694	-0.0116671	-0.0010267	0.0165267	0.0411506	0.0729896	0.112315	0.15908	0.21315	0.274334	0.342611
Turkey	OWE	TUR	-0.000166226	-0.0214484	-0.0624398	-0.122185	-0.199794	-0.294144	-0.343771	-0.259206	-0.0230669	0.375504	0.949031	1.70969	2.66874	3.83792	5.22896	6.85104	8.70909
Russian Federation, The	RUS	RUS	-0.386944	-0.880282	-1.5169	-2.3363	-3.38262	-4.23622	-4.86543	-5.25693	-5.42866	-5.39107	-5.15164	-4.71611	-4.08955	-3.27704	-2.28412	-1.11708	0.21662
United States of America, The	USA	USA	-2.29585	-5.13488	-8.51083	-12.3828	-16.3965	-19.4744	-21.6825	-22.9968	-23.444	-23.0363	-21.4575	-19.066	-15.8947	-11.9581	-7.2653	-1.82633	4.38407
SP2.0B			2020	2025	2030	2035	2040	2045	2050	2055	2060	2065	2070	2075	2080	2085	2090	2095	2100
Bangladesh	Asia	BGD	-0.00155101	-0.00371321	-0.00639576	-0.00929903	-0.0118946	-0.0132511	-0.0122085	-0.00248866	0.0475008	0.165887	0.365998	0.663202	1.07109	1.60365	2.27453	3.09814	4.08688
Bhutan	Asia	BTN	-3.0855e-05	-8.05332e-05	-0.000146859	-0.000223115	-0.000293016	-0.000331352	-0.000306329	-6.19581e-05	0.00116508	0.00398903	0.0085706	0.0150101	0.0233003	0.0333944	0.0452262	0.0586833	0.073591
Fiji	Asia	FJI	-1.69328e-05	-3.45131e-05	-5.35262e-05	-7.24027e-05	-8.73742e-05	-9.3022e-05	-8.28469e-05	-1.64591e-05	0.000307468	0.00105865	0.00231086	0.00414686	0.00666909	0.00999775	0.0142607	0.0195765	0.0260641
Indonesia	Asia	IDN	-0.00781032	-0.0186088	-0.0316961	-0.0454142	-0.0566849	-0.0610035	-0.0538697	-0.0104739	0.189859	0.628055	1.30817	2.23555	3.41611	4.8556	6.55564	8.51422	10.7285
Cambodia	Asia	KHM	-0.000158678	-0.000372445	-0.000628875	-0.000896068	-0.00112573	-0.00124121	-0.0011297	-0.000227929	0.00429571	0.0148977	0.0327872	0.0593071	0.0958413	0.144089	0.206091	0.284087	0.380198
Korea, The Republic of	Asia	KOR	-0.00530062	-0.0109389	-0.0164026	-0.0209062	-0.0232502	-0.0225118	-0.0180334	-0.00320802	0.053239	0.162202	0.315006	0.503961	0.725474	0.975371	1.2491	1.54256	1.85336
Lao People's Democratic Republic, The	Asia	LAO	-0.000115561	-0.000277147	-0.000474573	-0.000683533	-0.000863628	-0.000950314	-0.000863866	-0.000172893	0.00322555	0.0110423	0.023987	0.0429097	0.068607	0.10187	0.143564	0.194691	0.256501
Sri Lanka	Asia	LKA	-0.000675188	-0.00155325	-0.00257358	-0.00359467	-0.00437429	-0.00460971	-0.00402113	-0.00077867	0.0141721	0.047307	0.0994055	0.17101	0.263392	0.377906	0.5154	0.675786	0.858354
Maldives	Asia	MDV	-1.36717e-05	-2.90715e-05	-4.61311e-05	-6.33295e-05	-7.69634e-05	-8.16159e-05	-7.1379e-05	-1.37719e-05	0.000249711	0.000836365	0.00177903	0.00310802	0.00483199	0.00695711	0.00949597	0.0124802	0.0159451
Myanmar	Asia	MMR	-0.000743961	-0.00166024	-0.00264145	-0.00350974	-0.00408266	-0.00414917	-0.0034984	-0.000654736	0.0115223	0.0373466	0.0770934	0.131525	0.201959	0.290121	0.397786	0.526917	0.680231
Mongolia	Asia	MNG	-0.000128886	-0.000322152	-0.000569165	-0.000841449	-0.00107232	-0.0011686	-0.00103663	-0.000201167	0.00365184	0.0121558	0.0255129	0.0435916	0.0663152	0.0937065	0.125939	0.163063	0.204573
Malaysia	Asia	MYS	-0.0020463	-0.00447403	-0.0072007	-0.00993684	-0.0120246	-0.012628	-0.010963	-0.00211242	0.0381548	0.126105	0.263346	0.452181	0.693934	0.989528	1.339	1.74099	2.19413
Nepal	Asia	NPL	-0.000173803	-0.0004002	-0.000691261	-0.00103011	-0.00136966	-0.00160687	-0.00157301	-0.000341545	0.00694174	0.0258055	0.0605464	0.116461	0.19908	0.314254	0.467998	0.666516	0.915296
Pakistan	Asia	PAK	-0.00229741	-0.00511691	-0.00859861	-0.0126051	-0.0164652	-0.0188908	-0.0179952	-0.00379601	0.0749964	0.271601	0.621774	1.1645	1.93867	2.98407	4.34122	6.05065	8.14624
Philippines, The	Asia	PHL	-0.00186212	-0.0041146	-0.00674003	-0.00949533	-0.0119146	-0.0131631	-0.0121222	-0.00247902	0.0475223	0.166789	0.369497	0.671836	1.09027	1.64091	2.33759	3.19299	4.2172
Singapore	Asia	SGP	-0.00117003	-0.00235658	-0.00343783	-0.00425808	-0.00462903	-0.00438962	-0.00344982	-0.000604079	0.00995424	0.0300829	0.057724	0.0912189	0.129296	0.170565	0.213783	0.25771	0.301591
Thailand	Asia	THA	-0.00316272	-0.00705691	-0.0114971	-0.0158797	-0.0191365	-0.0200142	-0.0172785	-0.00329558	0.0587655	0.191493	0.393789	0.664947	1.00327	1.40463	1.86533	2.37963	2.94384
Viet Nam	Asia	VNM	-0.00162383	-0.00378157	-0.00633326	-0.00894355	-0.0110696	-0.0119118	-0.0105315	-0.0020487	0.0372575	0.124764	0.263469	0.454579	0.698749	0.997152	1.35244	1.76658	2.2391
China	CHN	CHN	-0.223038	-0.522928	-0.98056	-1.69039	-2.75632	-4.28141	-5.87399	-6.14861	-5.21721	-3.16811	-0.0874818	3.9356	8.80535	14.4229	20.6883	27.5031	34.7712
Armenia	EES	ARM	-0.00040974	-0.000961077	-0.00172612	-0.00273747	-0.004079	-0.00584676	-0.00817811	-0.00930906	-0.00895408	-0.00731553	-0.00445587	-0.000477591	0.00459649	0.0107999	0.0181925	0.0268327	0.036829
Azerbaijan	EES	AZE	-0.0022989	-0.00506147	-0.00858549	-0.0123986	-0.0172622	-0.0239411	-0.0332546	-0.0383659	-0.0380359	-0.0323892	-0.020676	-0.00230841	0.0230522	0.0561369	0.0980993	0.149873	0.211766
Belarus	EES	BLR	-0.0029354	-0.00689764	-0.0122194	-0.0190462	-0.0278107	-0.0390793	-0.0537207	-0.0605706	-0.0581011	-0.0471626	-0.0285675	-0.00303823	0.0288494	0.0667117	0.110424	0.159936	0.215063
Georgia	EES	GEO	-0.000725656	-0.00174831	-0.00315217	-0.00501423	-0.00755149	-0.0109934	-0.0156559	-0.0181028	-0.0175978	-0.0145109	-0.00894968	-0.000970213	0.00935634	0.0219842	0.0370351	0.0547089	0.075201
Kazakhstan	EES	KAZ	-0.00721278	-0.0192786	-0.0364955	-0.0592149	-0.0882967	-0.124253	-0.167474	-0.183179	-0.170818	-0.136251	-0.0816914	-0.00863067	0.082023	0.190459	0.316807	0.460551	0.620205
Kyrgyzstan	EES	KGZ	-0.000351972	-0.000912388	-0.00182841	-0.00326031	-0.00545228	-0.0087599	-0.0136657	-0.01723	-0.0181584	-0.0160467	-0.0105313	-0.00120711	0.0123146	0.0304448	0.0535826	0.0820464	0.116096
Moldova, The Republic of	EES	MDA	-0.000328875	-0.000829638	-0.00157987	-0.00262757	-0.00405254	-0.00594802	-0.00842636	-0.00961081	-0.00921373	-0.00749397	-0.00454943	-0.000483525	0.00460486	0.0106808	0.0177503	0.0258658	0.0351098
Tajikistan	EES	TJK	-0.000438817	-0.00116086	-0.00236062	-0.00419928	-0.00703868	-0.0113451	-0.0177329	-0.0222984	-0.0232905	-0.0203825	-0.0132944	-0.00152633	0.0156559	0.03897	0.0691205	0.106915	0.153381
Ukraine	EES	UKR	-0.00808346	-0.0194494	-0.0358988	-0.0584962	-0.0896519	-0.132687	-0.192839	-0.230122	-0.232581	-0.198	-0.125483	-0.0139332	0.137861	0.330643	0.564443	0.838658	1.15235
Uzbekistan	EES	UZB	-0.00474556	-0.0127662	-0.0255294	-0.0443433	-0.0717624	-0.111133	-0.166977	-0.202946	-0.206164	-0.176156	-0.112244	-0.0125473	0.12488	0.300962	0.516297	0.772136	1.07051
	EU	EU	-0.46333	-1.05301	-1.7968	-2.72984	-3.89586	-5.12222	-5.80523	-5.9001	-5.40663	-4.31845	-2.61883	-0.283763	2.71392	6.40379	10.8165	15.9826	21.9308
India	IND	IND	-0.00538185	0.00751749	0.0647528	0.21224	0.524461	1.11102	2.12309	3.81175	6.44805	10.8485	17.2964	25.9874	37.0953	50.7677	67.1193	86.2278	108.129
Japan	JPN	JPN	-0.256017	-0.55966	-0.918832	-1.35239	-1.73793	-1.99216	-2.13326	-2.16183	-2.08667	-1.91311	-1.64492	-1.28514	-0.836771	-0.302957	0.312865	1.00684	1.77453
Argentina	LAM	ARG	-0.00988668	-0.0237033	-0.0426372	-0.068248	-0.102003	-0.146351	-0.206125	-0.230404	-0.202043	-0.122613	0.00749861	0.188002	0.418877	0.70111	1.03604	1.42406	1.86506
Bahamas, The	LAM	BHS	-9.89669e-05	-0.000223781	-0.000379383	-0.00057561	-0.00082489	-0.00114848	-0.0015696	-0.00170585	-0.0014592	-0.000868065	5.23444e-05	0.00129485	0.00284729	0.00469811	0.00683159	0.00923361	0.0119006
Belize	LAM	BLZ	-2.70026e-05	-6.43779e-05	-0.000117948	-0.000194225	-0.000302561	-0.000456586	-0.000677049	-0.000797171	-0.000737121	-0.000472715	3.06096e-05	0.000813738	0.00192174	0.00340392	0.00531421	0.00771063	0.0106584
Bolivia, Plurinational State of	LAM	BOL	-0.000707486	-0.00184431	-0.00362237	-0.00631228	-0.0103427	-0.0163516	-0.0253072	-0.0309419	-0.0295275	-0.0194215	0.00128279	0.034651	0.0828402	0.147969	0.232017	0.336937	0.464628
Brazil	LAM	BRA	-0.0333058	-0.0791918	-0.139501	-0.217613	-0.31946	-0.452574	-0.628441	-0.693461	-0.601349	-0.360566	0.0218234	0.544129	1.20609	2.00793	2.95203	4.04335	5.28699
Barbados	LAM	BRB	-4.90107e-05	-0.000107962	-0.000180452	-0.000270705	-0.000383879	-0.000529069	-0.000716822	-0.000771662	-0.000652512	-0.000383306	2.28596e-05	0.000560129	0.00122226	0.0020029	0.00289812	0.00390488	0.00502036
Chile	LAM	CHL	-0.00442465	-0.0107095	-0.0191834	-0.0304104	-0.0453649	-0.065414	-0.0922342	-0.10277	-0.0898701	-0.054496	0.00333366	0.0836383	0.186402	0.311599	0.459134	0.629131	0.82168
Colombia	LAM	COL	-0.00645121	-0.0152523	-0.0276175	-0.0448946	-0.0689825	-0.10247	-0.149536	-0.173152	-0.157271	-0.098869	0.00626408	0.162644	0.374747	0.646667	0.981578	1.3819	1.84935
Costa Rica	LAM	CRI	-0.000769059	-0.00187928	-0.00341459	-0.0055197	-0.00839483	-0.0122977	-0.0176276	-0.0200184	-0.017889	-0.0110696	0.000690583	0.0176716	0.0400838	0.0680517	0.101579	0.140579	0.185003
Dominican Republic, The	LAM	DOM	-0.00147656	-0.00357653	-0.0064911	-0.0104785	-0.0159238	-0.0233548	-0.033584	-0.038269	-0.0341533	-0.0210898	0.00131261	0.0335317	0.076108	0.129581	0.194364	0.27072	0.35886
Ecuador	LAM	ECU	-0.00168231	-0.00407416	-0.00748744	-0.0123003	-0.0191536	-0.0289249	-0.042956	-0.0506689	-0.0468742	-0.0299519	0.00192642	0.0507385	0.118439	0.206945	0.317943	0.452959	0.613203
Guatemala	LAM	GTM	-0.00110486	-0.00280963	-0.00548446	-0.00957904	-0.0157994	-0.0252487	-0.0396673	-0.0493637	-0.04801	-0.0322271	0.00217493	0.060044	0.146849	0.268722	0.431851	0.642192	0.905629
Honduras	LAM	HND	-0.000381128	-0.000960673	-0.00186229	-0.00323689	-0.00533028	-0.00850477	-0.0133232	-0.0165243	-0.0160243	-0.0107314	0.0007229	0.0199304	0.048684	0.0889294	0.142614	0.2117	0.298079
Haiti	LAM	HTI	-0.000216127	-0.000588277	-0.00122519	-0.00227927	-0.00400237	-0.0067652	-0.0111419	-0.0144424	-0.0145417	-0.0100452	0.000693859	0.0195012	0.0483169	0.0891097	0.143778	0.214115	0.301855
Jamaica	LAM	JAM	-0.000201291	-0.00044715	-0.000756612	-0.00115557	-0.00169313	-0.00243462	-0.00346393	-0.00392428	-0.00348281	-0.00214755	0.000134897	0.00349538	0.00807027	0.0139997	0.0214442	0.0306125	0.0417029
Saint Lucia	LAM	LCA	-1.86154e-05	-4.34407e-05	-7.78378e-05	-0.000125435	-0.000191773	-0.000284751	-0.000415797	-0.000482305	-0.000439649	-0.000277712	1.76928e-05	0.000461013	0.00106525	0.00184385	0.00281007	0.00397656	0.00535559
Mexico	LAM	MEX	-0.021039	-0.0497415	-0.0889108	-0.142123	-0.213556	-0.3108	-0.446057	-0.508917	-0.455394	-0.282715	0.017715	0.456427	1.04583	1.79922	2.73134	3.85753	5.1918
Nicaragua	LAM	NIC	-0.000285072	-0.000736605	-0.00146447	-0.00260732	-0.00436403	-0.00701081	-0.0109867	-0.0135686	-0.0130324	-0.00863041	0.000574308	0.0156162	0.0375803	0.0676565	0.107099	0.157155	0.219084
Panama	LAM	PAN	-0.000889754	-0.00228637	-0.00430493	-0.0071141	-0.0109507	-0.0161806	-0.0233331	-0.0265487	-0.0236041	-0.0144576	0.000889659	0.0224125	0.0501031	0.0839239	0.123712	0.169185	0.220146
Peru	LAM	PER	-0.00424955	-0.0107808	-0.0200689	-0.0327866	-0.050032	-0.0733143	-0.105078	-0.119021	-0.105281	-0.0643573	0.00396569	0.100257	0.225217	0.379954	0.565604	0.783167	1.03395
Paraguay	LAM	PRY	-0.000573022	-0.0014908	-0.00294998	-0.00520066	-0.00861328	-0.0136988	-0.0212418	-0.025966	-0.0247468	-0.0162267	0.00106712	0.0286473	0.0679699	0.12039	0.187183	0.269513	0.368364
El Salvador	LAM	SLV	-0.000403022	-0.00092506	-0.00161736	-0.00254678	-0.00381745	-0.00556271	-0.00797644	-0.00906864	-0.00807386	-0.00499832	0.000314134	0.00812878	0.0187199	0.0324023	0.0495373	0.0705475	0.0958759
Suriname	LAM	SUR	-9.87964e-05	-0.000250838	-0.000473842	-0.000791021	-0.00123663	-0.00186227	-0.00273813	-0.00318308	-0.00289392	-0.0018117	0.000114148	0.00295309	0.00677884	0.0116559	0.0176268	0.0247193	0.0329909
Trinidad and Tobago	LAM	TTO	-0.000369709	-0.000839598	-0.00142212	-0.00214447	-0.0030241	-0.00407482	-0.00533932	-0.0055715	-0.00460272	-0.00264291	0.000152856	0.00362323	0.00765013	0.0121818	0.0172192	0.0227472	0.0287191
Uruguay	LAM	URY	-0.000701655	-0.00165508	-0.00291826	-0.00456587	-0.00669801	-0.00947834	-0.0131927	-0.0145481	-0.0125602	-0.00751161	0.00045368	0.0112635	0.0249017	0.0413951	0.0607512	0.0830019	0.108257
Saint Vincent and the Grenadines	LAM	VCT	-1.09701e-05	-2.47455e-05	-4.18921e-05	-6.37094e-05	-9.24803e-05	-0.000131016	-0.000183721	-0.000205683	-0.000181564	-0.000111318	6.90959e-06	0.000176468	0.000401055	0.000684739	0.00103106	0.00144502	0.00193275
Venezuela, Bolivarian Republic of	LAM	VEN	-0.0053206	-0.0126718	-0.0227924	-0.0367727	-0.055773	-0.0819344	-0.118407	-0.135891	-0.122381	-0.0760329	0.00474783	0.12148	0.276191	0.471264	0.708316	0.988027	1.31144
Angola	MAF	AGO	-0.000351696	-0.000398582	0.000168302	0.00161614	0.00439651	0.00947258	0.0185735	0.0349389	0.0625899	0.110042	0.189484	0.310537	0.484215	0.722581	1.03856	1.44622	1.94579
United Arab Emirates, The	MAF	ARE	-0.00123103	-0.00145189	0.000666078	0.00705952	0.0202347	0.0427773	0.0770641	0.128283	0.200522	0.303643	0.447238	0.624732	0.831226	1.06212	1.31469	1.58523	1.85503
Burundi	MAF	BDI	-1.69973e-05	-2.324e-05	1.2695e-05	0.000164158	0.00058658	0.00156772	0.0035885	0.00754347	0.0146853	0.0274845	0.0496553	0.0843464	0.134953	0.205443	0.30054	0.425369	0.580096
Benin	MAF	BEN	-3.89059e-05	-4.98381e-05	2.53131e-05	0.00030438	0.00101734	0.00257419	0.00565189	0.0114961	0.0217566	0.0397797	0.0705085	0.118123	0.187597	0.284739	0.416185	0.589457	0.806395
Burkina Faso	MAF	BFA	-5.95604e-05	-8.06872e-05	4.27694e-05	0.000532116	0.00182718	0.00472847	0.0105861	0.0218982	0.0419799	0.0775927	0.138887	0.23487	0.376109	0.574871	0.84442	1.19991	1.64512
Bahrain	MAF	BHR	-0.0001288	-0.000161058	7.7561e-05	0.000869246	0.00262151	0.00581633	0.0110081	0.0192901	0.0315967	0.0499462	0.0764743	0.110618	0.151724	0.199534	0.254078	0.31502	0.378405
Botswana	MAF	BWA	-6.24731e-05	-7.33478e-05	3.31029e-05	0.000347629	0.000999565	0.00215217	0.00400042	0.00688795	0.0110773	0.0172547	0.0261355	0.0375773	0.0514931	0.0677911	0.0863582	0.107001	0.128449
Central African Republic, The	MAF	CAF	-9.58646e-06	-1.24368e-05	6.36095e-06	7.68245e-05	0.000257143	0.000650055	0.00142343	0.0028847	0.00543179	0.00986957	0.0173871	0.0290016	0.0459242	0.0695948	0.10163	0.143933	0.197109
Côte d'Ivoire	MAF	CIV	-0.00015594	-0.000234075	0.000134972	0.0017657	0.00614307	0.0156468	0.0336405	0.0658049	0.11811	0.203077	0.336826	0.527513	0.783769	1.11502	1.53054	2.03901	2.62939
Cameroon	MAF	CMR	-0.000126386	-0.000164055	8.4025e-05	0.00100929	0.00331674	0.00813068	0.0171323	0.0332706	0.0598787	0.103867	0.174338	0.276735	0.417269	0.602747	0.840289	1.13718	1.48904
Congo, The Democratic Republic of the	MAF	COD	-0.000123223	-0.000198252	0.000122237	0.00170977	0.00644349	0.0179668	0.0425677	0.0917883	0.181473	0.342963	0.623904	1.06743	1.72186	2.63929	3.87917	5.50759	7.53742
Congo, The	MAF	COG	-6.04163e-05	-7.93554e-05	4.01525e-05	0.00047191	0.00150672	0.00357828	0.00730119	0.0137321	0.0239563	0.0402827	0.0656473	0.101355	0.148861	0.209683	0.285315	0.377097	0.482569
Comoros, The	MAF	COM	-2.21083e-06	-2.9124e-06	1.54792e-06	1.93691e-05	6.63532e-05	0.00016975	0.000373909	0.000760922	0.00143444	0.00259877	0.00453966	0.00748128	0.0117034	0.0175416	0.0253412	0.0354547	0.0478715
Cabo Verde	MAF	CPV	-6.90861e-06	-8.34682e-06	3.89398e-06	4.24445e-05	0.00012653	0.000281595	0.000537849	0.000946145	0.00154901	0.00247379	0.00387423	0.00580146	0.00831088	0.0114884	0.0154485	0.0203374	0.026116
Djibouti	MAF	DJI	-5.71103e-06	-7.63314e-06	4.01057e-06	4.92103e-05	0.000163173	0.000399347	0.000831797	0.00158129	0.00277132	0.00467396	0.00762311	0.0117562	0.0172156	0.0241727	0.0327873	0.0432457	0.0553077
Algeria	MAF	DZA	-0.000982072	-0.00117254	0.000533157	0.00550141	0.0153137	0.032428	0.0604818	0.105696	0.173676	0.278771	0.435612	0.646365	0.913769	1.24242	1.64043	2.11729	2.65806
Egypt	MAF	EGY	-0.00176781	-0.00227629	0.00113735	0.0132706	0.0419541	0.0979644	0.194812	0.356035	0.602992	0.983848	1.55301	2.32089	3.29968	4.50662	5.95766	7.66671	9.57311
Ethiopia	MAF	ETH	-0.00024299	-0.000323149	0.000169205	0.00208403	0.00712175	0.0183557	0.0408035	0.083544	0.15826	0.288815	0.510874	0.85533	1.35651	2.05378	2.99079	4.21893	5.74935
Gabon	MAF	GAB	-4.16707e-05	-4.79742e-05	2.16955e-05	0.000231246	0.000678708	0.00149766	0.0028536	0.00502902	0.00824719	0.013116	0.0203176	0.0299356	0.0421142	0.0569854	0.0746521	0.0952412	0.117985
Ghana	MAF	GHA	-0.000221074	-0.00029835	0.000155067	0.00187662	0.00620535	0.0153369	0.0326115	0.0640549	0.116923	0.206117	0.351968	0.568089	0.86969	1.27369	1.79737	2.45758	3.24571
Guinea	MAF	GIN	-5.43844e-05	-8.70407e-05	5.08952e-05	0.000664866	0.00232023	0.00594349	0.0129149	0.025552	0.0463743	0.0807422	0.135708	0.215288	0.324009	0.467069	0.650033	0.879112	1.15197
Gambia, The	MAF	GMB	-7.55264e-06	-9.89017e-06	5.12753e-06	6.2217e-05	0.000206558	0.000511785	0.00109022	0.00213948	0.00388929	0.00681838	0.0115823	0.0186177	0.0284282	0.041607	0.0587907	0.0806674	0.107084
Guinea-Bissau	MAF	GNB	-4.99181e-06	-6.48301e-06	3.43758e-06	4.36046e-05	0.000152528	0.000399869	0.000899997	0.00185889	0.00353975	0.00646774	0.011397	0.0189193	0.0297012	0.0444782	0.0640926	0.0894393	0.120493
Equatorial Guinea	MAF	GNQ	-4.11451e-05	-4.81078e-05	2.17964e-05	0.00023203	0.000677286	0.00148247	0.00279844	0.00488023	0.00792928	0.0124742	0.019095	0.0277449	0.0384211	0.0511319	0.0659351	0.0828572	0.101163
Iran, Islamic Republic of	MAF	IRN	-0.002404	-0.0027768	0.0012482	0.0133136	0.0388697	0.0839078	0.154498	0.262324	0.414684	0.639606	0.961046	1.36973	1.85965	2.43328	3.10198	3.87793	4.72824
Iraq	MAF	IRQ	-0.00113145	-0.00137862	0.000673215	0.00760642	0.0223929	0.0492869	0.0931245	0.163113	0.268599	0.434627	0.694276	1.06881	1.58847	2.28923	3.2095	4.39018	5.82995
Israel	MAF	ISR	-0.000541072	-0.000637298	0.000292117	0.00315041	0.00931734	0.0206159	0.0392508	0.0690556	0.113372	0.181329	0.283718	0.423705	0.60563	0.836066	1.12342	1.47809	1.89597
Jordan	MAF	JOR	-0.000160585	-0.000215126	0.000113358	0.00139252	0.00462117	0.0113132	0.0235055	0.0446032	0.0781145	0.13127	0.212747	0.325748	0.473898	0.65918	0.883698	1.14959	1.44769
Kenya	MAF	KEN	-0.00025925	-0.000337287	0.000172718	0.00207515	0.00685175	0.0169794	0.0362984	0.0717483	0.131867	0.234133	0.402808	0.65529	1.01223	1.49744	2.13644	2.95593	3.95235
Kuwait	MAF	KWT	-0.000466957	-0.000553169	0.000257681	0.0027927	0.00824556	0.017753	0.0325377	0.0546146	0.0851192	0.128049	0.186981	0.259919	0.346967	0.447867	0.562924	0.691475	0.825756
Lebanon	MAF	LBN	-0.000161381	-0.000190896	8.72616e-05	0.000932242	0.00270847	0.00584554	0.0107991	0.0183874	0.0290178	0.0442223	0.0656619	0.0927512	0.125094	0.162254	0.203963	0.250378	0.299714
Liberia	MAF	LBR	-1.03799e-05	-1.62094e-05	9.52381e-06	0.000128661	0.000471145	0.00128603	0.0030072	0.00644724	0.0127614	0.0242111	0.0442016	0.0758293	0.122676	0.188726	0.2784	0.396345	0.542965
Lesotho	MAF	LSO	-1.05488e-05	-1.29706e-05	6.35912e-06	7.38736e-05	0.000238936	0.000584396	0.00123623	0.00241681	0.004388	0.00770086	0.0131264	0.0211948	0.0324947	0.047673	0.0674203	0.0925001	0.122674
Morocco	MAF	MAR	-0.000514695	-0.000657658	0.000325181	0.00374357	0.0116872	0.0269683	0.0529581	0.0951852	0.158016	0.253471	0.394851	0.583614	0.821637	1.11151	1.45664	1.86307	2.31861
Madagascar	MAF	MDG	-3.11606e-05	-4.14296e-05	2.21285e-05	0.00028014	0.000980772	0.00258917	0.00590738	0.0124213	0.0241514	0.0451138	0.0813976	0.138449	0.22272	0.34166	0.503615	0.71787	0.98718
Mali	MAF	MLI	-5.12609e-05	-6.88242e-05	3.67571e-05	0.000463993	0.00161531	0.00422906	0.00956096	0.0199403	0.0384991	0.0715275	0.128386	0.217415	0.348465	0.533157	0.784573	1.11769	1.5372
Mozambique	MAF	MOZ	-7.32237e-05	-0.000100206	5.26966e-05	0.000644364	0.00216779	0.00550903	0.0121476	0.0248216	0.0471675	0.086575	0.154093	0.259794	0.416184	0.638158	0.942572	1.34871	1.86394
Mauritania	MAF	MRT	-2.71464e-05	-3.44421e-05	1.71786e-05	0.000202572	0.000655418	0.00159512	0.00335304	0.00650153	0.0116811	0.020197	0.0337513	0.0533002	0.0798968	0.114636	0.158574	0.212676	0.275809
Mauritius	MAF	MUS	-4.45482e-05	-5.28623e-05	2.39776e-05	0.000252124	0.000720281	0.00153627	0.00283322	0.00481929	0.0076318	0.011739	0.0176412	0.025381	0.0350229	0.0466189	0.0602641	0.0761319	0.0937814
Malawi	MAF	MWI	-4.16164e-05	-5.71809e-05	3.1069e-05	0.000397838	0.00140798	0.00376411	0.00872677	0.0187425	0.037407	0.0720953	0.134642	0.237535	0.396641	0.631507	0.965117	1.42327	2.01923
Namibia	MAF	NAM	-4.1723e-05	-5.09497e-05	2.43672e-05	0.000271366	0.000821569	0.00185319	0.00358915	0.0063965	0.010565	0.0168565	0.0261419	0.0385177	0.0541293	0.0730936	0.0955243	0.121678	0.150676
Niger, The	MAF	NER	-3.67423e-05	-4.93065e-05	2.64616e-05	0.000338547	0.00120826	0.0032831	0.00780125	0.0172897	0.035788	0.0717124	0.139113	0.254323	0.438693	0.719692	1.1313	1.71354	2.4923
Nigeria	MAF	NGA	-0.00242092	-0.00324385	0.00169989	0.0208677	0.0703649	0.178425	0.391575	0.796556	1.5069	2.75176	4.86644	8.1309	12.8566	19.3908	28.112	39.4093	53.2659
Oman	MAF	OMN	-0.000299716	-0.000350428	0.00015992	0.00171388	0.00498715	0.010705	0.0196797	0.0340957	0.0554564	0.0876818	0.134721	0.196415	0.272978	0.364775	0.472535	0.597063	0.733573
Qatar	MAF	QAT	-0.000718104	-0.000836044	0.000363034	0.00359676	0.00965163	0.0194411	0.0339752	0.0556547	0.0860004	0.129104	0.188341	0.26036	0.342184	0.431221	0.525565	0.623191	0.716702
Rwanda	MAF	RWA	-4.04785e-05	-5.55988e-05	2.96731e-05	0.000368945	0.00125101	0.00316382	0.00687275	0.0137802	0.0257095	0.0463009	0.080769	0.133056	0.20789	0.31095	0.448931	0.628986	0.851555
Saudi Arabia	MAF	SAU	-0.00280478	-0.00333641	0.00155569	0.0165624	0.0479539	0.102856	0.188492	0.319114	0.504833	0.776943	1.16743	1.67538	2.30858	3.07223	3.9741	5.01859	6.16211
Sudan, The	MAF	SDN	-0.000406162	-0.000527592	0.000268892	0.00323085	0.0107102	0.0267065	0.0574921	0.114445	0.212083	0.380415	0.66258	1.09313	1.70995	2.55693	3.68222	5.13834	6.91983
Senegal	MAF	SEN	-6.73257e-05	-8.74572e-05	4.46849e-05	0.00053784	0.00178621	0.00446577	0.00966022	0.0193405	0.0359869	0.0646952	0.112785	0.1861	0.291664	0.437762	0.633613	0.889417	1.20666
Sierra Leone	MAF	SLE	-2.36902e-05	-3.1066e-05	1.62995e-05	0.000202336	0.000692434	0.00178037	0.00395007	0.00809192	0.015381	0.028126	0.0496567	0.0826825	0.130454	0.196515	0.284784	0.399563	0.541143
Sao Tome and Principe	MAF	STP	-2.28603e-06	-3.23932e-06	1.70624e-06	2.02422e-05	6.39954e-05	0.000148297	0.000292162	0.000526633	0.000874323	0.00140079	0.00218255	0.00323936	0.00460432	0.00632464	0.00844938	0.011035	0.0140509
Eswatini	MAF	SWZ	-1.50026e-05	-1.70955e-05	7.87863e-06	8.72991e-05	0.000269273	0.000627812	0.00126604	0.00235913	0.00408784	0.00686383	0.0112125	0.0173881	0.0256587	0.0363195	0.0496709	0.0660649	0.0851833
Chad	MAF	TCD	-4.89193e-05	-6.2405e-05	3.24918e-05	0.000405025	0.00140476	0.00366899	0.00828736	0.0172667	0.0333041	0.0618514	0.1112	0.188908	0.303634	0.465506	0.685722	0.977378	1.34483
Togo	MAF	TGO	-2.0126e-05	-2.59772e-05	1.30823e-05	0.000154678	0.000508212	0.00126778	0.00275682	0.0055826	0.0105597	0.0193725	0.0345956	0.0586372	0.0944467	0.145553	0.215938	0.310161	0.429858
Tunisia	MAF	TUN	-0.000259411	-0.000329662	0.00016131	0.00182294	0.00553212	0.0123232	0.023149	0.0396972	0.0630376	0.0969269	0.144522	0.204076	0.274741	0.355855	0.447658	0.551439	0.663172
Tanzania, United Republic of	MAF	TZA	-0.00024987	-0.000348499	0.000189301	0.00239036	0.00820546	0.0209941	0.0461314	0.0932941	0.174576	0.314783	0.549462	0.906215	1.41826	2.12419	3.06732	4.29667	5.82239
Uganda	MAF	UGA	-0.000164643	-0.000230857	0.000126736	0.00162967	0.0057632	0.0153102	0.0351039	0.0742553	0.145467	0.274421	0.500677	0.862213	1.40519	2.18463	3.26311	4.71116	6.55621
Yemen	MAF	YEM	-0.000187942	-0.000242361	0.00012558	0.00154411	0.00518393	0.0128981	0.0273816	0.0533246	0.096034	0.1666	0.27932	0.441762	0.661114	0.945317	1.30306	1.74349	2.25551
South Africa	MAF	ZAF	-0.00136858	-0.00162978	0.0007482	0.00800978	0.0233274	0.0505687	0.0941305	0.161992	0.260122	0.404663	0.612711	0.883119	1.21465	1.60731	2.06187	2.5791	3.13468
Zambia	MAF	ZMB	-0.000129394	-0.000178421	9.64855e-05	0.00121713	0.00420577	0.0108818	0.0242274	0.0496898	0.0943419	0.172455	0.305162	0.510189	0.807768	1.22087	1.77353	2.49176	3.377
Zimbabwe	MAF	ZWE	-4.47013e-05	-5.47134e-05	2.77621e-05	0.000344033	0.00119672	0.00314393	0.00710523	0.0147269	0.0280976	0.0515415	0.0913212	0.152527	0.241089	0.364006	0.5292	0.745804	1.01518
Australia	OBU	AUS	-0.112632	-0.315577	-0.625369	-0.978204	-1.25173	-1.46164	-1.61164	-1.69926	-1.72658	-1.68937	-1.58686	-1.41821	-1.18262	-0.87893	-0.505032	-0.0732147	0.413528
Canada	OBU	CAN	-0.147616	-0.398331	-0.770217	-1.19046	-1.51013	-1.74266	-1.90061	-1.98238	-1.99268	-1.93692	-1.81436	-1.62219	-1.35621	-1.01191	-0.584196	-0.0851498	0.483901
New Zealand	OBU	NZL	-0.0146156	-0.039447	-0.0761471	-0.117768	-0.150994	-0.178557	-0.201173	-0.216988	-0.225159	-0.22544	-0.217074	-0.19905	-0.170402	-0.130096	-0.0767814	-0.0114346	0.0663076
Albania	OWE	ALB	0.000336688	0.000337302	7.49396e-05	-0.000423854	-0.00114992	-0.00211307	-0.00267063	-0.0018358	0.000441414	0.00416947	0.00935743	0.0160512	0.0242629	0.0339365	0.0450473	0.0576507	0.0719069
Bosnia and Herzegovina	OWE	BIH	0.000467584	0.000501248	0.000116852	-0.000683425	-0.00188498	-0.00345619	-0.00430296	-0.00289226	0.000680111	0.00623006	0.0135754	0.0225718	0.0329774	0.0446893	0.0576282	0.0717985	0.0872799
Switzerland	OWE	CHE	0.00512586	0.00492954	0.00104957	-0.00574523	-0.0152746	-0.0277837	-0.0351035	-0.0242259	0.00585713	0.0558245	0.126897	0.220442	0.337905	0.480343	0.648026	0.841441	1.06193
Iceland	OWE	ISL	0.000170645	0.000173515	3.93182e-05	-0.000228297	-0.000637571	-0.00120583	-0.00156973	-0.00111098	0.000274598	0.00267724	0.00622712	0.0110481	0.0172557	0.0249613	0.0343085	0.0454668	0.0585903
Macedonia, The former Yugoslav Republic of	OWE	MKD	0.000344851	0.00036951	8.72325e-05	-0.000523711	-0.00148883	-0.00282574	-0.00366372	-0.00257569	0.000631419	0.00605717	0.0137498	0.0236781	0.0357156	0.0497335	0.0655879	0.0831771	0.102414
Montenegro	OWE	MNE	0.000105106	0.00010599	2.37568e-05	-0.000135515	-0.000367931	-0.000671903	-0.000844739	-0.000580463	0.000140086	0.00132575	0.00297698	0.00508913	0.00765162	0.0106558	0.0140922	0.0179574	0.0222399
Norway	OWE	NOR	0.00373552	0.00356698	0.000760661	-0.00415522	-0.0108724	-0.019372	-0.0241992	-0.016667	0.00403929	0.0387457	0.0889974	0.156536	0.243374	0.351047	0.48092	0.634537	0.8136
Serbia	OWE	SRB	0.00106897	0.00107738	0.000239747	-0.00134852	-0.00361923	-0.00656851	-0.0082569	-0.00568846	0.00137721	0.0131002	0.0295483	0.0508211	0.0771024	0.108365	0.144531	0.185487	0.231237
Turkey	OWE	TUR	0.0188335	0.0198948	0.00458474	-0.0267135	-0.0743327	-0.139413	-0.179999	-0.12638	0.0309419	0.29765	0.681455	1.19042	1.83205	2.61439	3.54561	4.63224	5.87799
Russian Federation, The	RUS	RUS	-0.216003	-0.506045	-0.899368	-1.4316	-2.14714	-2.75006	-3.16692	-3.40355	-3.482	-3.41591	-3.21416	-2.88273	-2.42623	-1.84857	-1.15348	-0.344926	0.572549
United States of America, The	USA	USA	-1.29596	-3.00739	-5.17358	-7.82438	-10.8375	-13.023	-14.4932	-15.282	-15.4421	-15.0067	-13.9986	-12.4333	-10.238	-7.51367	-4.28129	-0.550792	3.69471
SP2.0C			2020	2025	2030	2035	2040	2045	2050	2055	2060	2065	2070	2075	2080	2085	2090	2095	2100
Bangladesh	Asia	BGD	-0.000323399	-0.000963486	-0.00192401	-0.00317172	-0.00462348	-0.00608963	-0.00739542	-0.00629564	0.00548384	0.0510633	0.136035	0.267326	0.451581	0.69575	1.00677	1.39198	1.85788
Bhutan	Asia	BTN	-6.43353e-06	-2.08963e-05	-4.41792e-05	-7.61003e-05	-0.000113897	-0.000152275	-0.000185563	-0.000156738	0.000134505	0.0012279	0.00318554	0.00605033	0.00982359	0.0144883	0.0200183	0.0263661	0.0334541
Fiji	Asia	FJI	-3.53063e-06	-8.95529e-06	-1.61021e-05	-2.46952e-05	-3.39627e-05	-4.27489e-05	-5.01855e-05	-4.16371e-05	3.54964e-05	0.000325872	0.000858905	0.00167153	0.00281174	0.00433756	0.00631216	0.00879564	0.0118486
Indonesia	Asia	IDN	-0.00162852	-0.00482852	-0.00953502	-0.0154899	-0.0220337	-0.0280346	-0.0326323	-0.0264962	0.0219187	0.193328	0.486222	0.901113	1.44026	2.10662	2.9017	3.8254	4.87711
Cambodia	Asia	KHM	-3.30857e-05	-9.66402e-05	-0.000189182	-0.000305632	-0.000437575	-0.000570408	-0.000684327	-0.000576601	0.000495928	0.0045858	0.0121864	0.0239057	0.0404074	0.0625135	0.0912214	0.127639	0.172836
Korea, The Republic of	Asia	KOR	-0.00110523	-0.00283838	-0.00493434	-0.0071307	-0.00903746	-0.0103455	-0.010924	-0.00811543	0.0061463	0.0499291	0.117082	0.203138	0.305865	0.423169	0.552884	0.693063	0.842526
Lao People's Democratic Republic, The	Asia	LAO	-2.40954e-05	-7.19126e-05	-0.000142764	-0.00023314	-0.000335696	-0.000436723	-0.000523298	-0.000437373	0.000372381	0.00339904	0.00891554	0.0172962	0.0289252	0.0441965	0.0635453	0.0874739	0.116604
Sri Lanka	Asia	LKA	-0.000140783	-0.000403028	-0.000774201	-0.00122607	-0.0017003	-0.00211842	-0.00243585	-0.00196983	0.00163613	0.014562	0.0369472	0.0689313	0.111048	0.163956	0.22813	0.303627	0.390204
Maldives	Asia	MDV	-2.85066e-06	-7.54333e-06	-1.38775e-05	-2.16005e-05	-2.9916e-05	-3.75071e-05	-4.32387e-05	-3.48393e-05	2.88284e-05	0.00025745	0.000661232	0.00125279	0.0020372	0.00301837	0.00420317	0.0056073	0.00724858
Myanmar	Asia	MMR	-0.000155122	-0.00043079	-0.000794617	-0.00119711	-0.00158695	-0.00190678	-0.0021192	-0.00165631	0.00133021	0.011496	0.0286542	0.0530156	0.0851476	0.12587	0.176071	0.236741	0.30923
Mongolia	Asia	MNG	-2.68739e-05	-8.35904e-05	-0.00017122	-0.000287003	-0.000416815	-0.000537037	-0.000627948	-0.0005089	0.000421596	0.0037418	0.00948266	0.0175711	0.027959	0.0406549	0.0557441	0.0732633	0.0929979
Malaysia	Asia	MYS	-0.000426672	-0.0011609	-0.00216616	-0.00338927	-0.004674	-0.00580328	-0.006641	-0.00534386	0.00440487	0.0388175	0.0978807	0.182267	0.292568	0.429311	0.592676	0.782218	0.997443
Nepal	Asia	NPL	-3.62393e-05	-0.000103842	-0.00020795	-0.000351353	-0.000532394	-0.000738449	-0.000952871	-0.000864018	0.000801405	0.00794345	0.022504	0.0469433	0.0839334	0.136341	0.207149	0.299462	0.416089
Pakistan	Asia	PAK	-0.00047903	-0.00132771	-0.00258669	-0.00429938	-0.00640008	-0.00868141	-0.0109008	-0.0096029	0.00865813	0.0836039	0.231102	0.469388	0.817358	1.29465	1.92154	2.71853	3.70324
Philippines, The	Asia	PHL	-0.000388269	-0.00106763	-0.00202758	-0.00323868	-0.00463127	-0.0060492	-0.00734316	-0.00627126	0.00548632	0.0513409	0.137335	0.270806	0.459668	0.711915	1.03468	1.43459	1.91712
Singapore	Asia	SGP	-0.000243961	-0.000611472	-0.00103419	-0.00145235	-0.00179932	-0.00201728	-0.00208977	-0.00152816	0.00114919	0.00926011	0.021455	0.0367688	0.0545123	0.0740002	0.0946262	0.115788	0.137102
Thailand	Asia	THA	-0.000659454	-0.00183109	-0.00345864	-0.00541626	-0.00743843	-0.00919767	-0.0104666	-0.00833693	0.00678432	0.0589453	0.146364	0.268029	0.422987	0.609404	0.825647	1.06916	1.33825
Viet Nam	Asia	VNM	-0.000338582	-0.000981222	-0.00190521	-0.00305048	-0.00430279	-0.00547413	-0.00637956	-0.00518267	0.00430127	0.0384048	0.0979266	0.183233	0.294598	0.432618	0.598626	0.793714	1.01788
China	CHN	CHN	-0.074618	-0.180421	-0.350607	-0.628645	-1.06801	-1.72893	-2.67385	-3.16758	-2.9783	-2.19149	-0.87285	0.922171	3.14279	5.7402	8.66659	11.8752	15.3202
Armenia	EES	ARM	-0.000137292	-0.000331748	-0.000615433	-0.00100977	-0.00156012	-0.00232294	-0.00338043	-0.00439255	-0.00452013	-0.00393391	-0.00270442	-0.000905886	0.00143734	0.00433683	0.00782051	0.0119187	0.0166855
Azerbaijan	EES	AZE	-0.000770293	-0.00174714	-0.00306108	-0.00457348	-0.00660234	-0.00951189	-0.0137458	-0.0181032	-0.019201	-0.0174172	-0.0125489	-0.00437854	0.00720853	0.0225424	0.0421705	0.0665714	0.0959409
Belarus	EES	BLR	-0.000983568	-0.00238095	-0.00435672	-0.00702556	-0.0106369	-0.0155264	-0.0222055	-0.0285807	-0.0293302	-0.0253616	-0.0173386	-0.00576285	0.00902132	0.0267889	0.0474685	0.0710413	0.0974346
Georgia	EES	GEO	-0.000243146	-0.000603487	-0.00112388	-0.0018496	-0.00288826	-0.00436774	-0.00647138	-0.00854193	-0.00888358	-0.0078032	-0.00543186	-0.00184028	0.00292577	0.00882803	0.0159205	0.0243009	0.03407
Kazakhstan	EES	KAZ	-0.00241679	-0.00665467	-0.0130122	-0.0218426	-0.0337713	-0.0493663	-0.0692253	-0.0864343	-0.0862313	-0.0732686	-0.0495813	-0.0163705	0.025649	0.0764809	0.136188	0.20457	0.280985
Kyrgyzstan	EES	KGZ	-0.000117936	-0.000314942	-0.000651905	-0.00120263	-0.00208536	-0.00348034	-0.00564873	-0.0081301	-0.00916659	-0.00862909	-0.00639178	-0.00228962	0.00385081	0.0122255	0.0230338	0.0364439	0.0525975
Moldova, The Republic of	EES	MDA	-0.000110196	-0.000286378	-0.000563288	-0.00096923	-0.00155	-0.00236317	-0.00348304	-0.00453493	-0.00465121	-0.00402987	-0.00276121	-0.00091714	0.00143996	0.00428901	0.0076304	0.0114892	0.0159066
Tajikistan	EES	TJK	-0.000147035	-0.00040071	-0.00084166	-0.00154899	-0.00269212	-0.00450745	-0.00732988	-0.0105217	-0.0117573	-0.0109606	-0.00806882	-0.00289511	0.00489567	0.0156488	0.0297132	0.0474902	0.0694894
Ukraine	EES	UKR	-0.00270853	-0.00671361	-0.0127994	-0.0215775	-0.0342896	-0.052717	-0.0797103	-0.108585	-0.11741	-0.106474	-0.0761599	-0.0264282	0.0431096	0.132774	0.24264	0.372521	0.522077
Uzbekistan	EES	UZB	-0.0015901	-0.0044067	-0.00910227	-0.0163569	-0.0274473	-0.0441537	-0.06902	-0.0957614	-0.104074	-0.0947275	-0.0681244	-0.0237994	0.0390505	0.120855	0.221943	0.342972	0.484997
	EU	EU	-0.141545	-0.342925	-0.617836	-0.986303	-1.47581	-2.12392	-2.70308	-2.92582	-2.81931	-2.39964	-1.67015	-0.62556	0.744905	2.45529	4.52134	6.95942	9.78546
India	IND	IND	-0.00210944	0.0008885	0.0174275	0.0634733	0.166924	0.372054	0.742722	1.38877	2.43083	4.22332	7.00723	10.8727	15.9081	22.1936	29.7952	38.7618	49.122
Japan	JPN	JPN	-0.089478	-0.201228	-0.339808	-0.516081	-0.743646	-0.937727	-1.05316	-1.09828	-1.084	-1.01676	-0.90062	-0.738285	-0.53171	-0.282551	0.0075699	0.336915	0.703503
Argentina	LAM	ARG	-0.00247143	-0.00680309	-0.0134907	-0.0233304	-0.0372717	-0.0568259	-0.0848011	-0.112662	-0.110354	-0.0806818	-0.0250306	0.0558492	0.161625	0.292673	0.449679	0.632984	0.842699
Bahamas, The	LAM	BHS	-2.47393e-05	-6.42276e-05	-0.000120039	-0.000196771	-0.000301414	-0.000445937	-0.000645744	-0.000834122	-0.000797003	-0.000571205	-0.000174728	0.000384656	0.00109864	0.00196119	0.00296516	0.00410426	0.00537708
Belize	LAM	BLZ	-6.74998e-06	-1.84771e-05	-3.73195e-05	-6.63952e-05	-0.000110556	-0.000177285	-0.000278542	-0.000389799	-0.000402608	-0.000311056	-0.000102176	0.000241734	0.000741512	0.00142094	0.00230656	0.00342731	0.00481582
Bolivia, Plurinational State of	LAM	BOL	-0.000176854	-0.000529336	-0.00114614	-0.00215784	-0.00377921	-0.00634908	-0.0104116	-0.0151299	-0.0161276	-0.0127798	-0.004282	0.0102936	0.0319642	0.0617688	0.100704	0.149766	0.209935
Brazil	LAM	BRA	-0.00832563	-0.0227289	-0.0441391	-0.0743903	-0.116731	-0.175728	-0.258545	-0.339087	-0.328451	-0.23726	-0.0728472	0.161643	0.465374	0.838196	1.28129	1.79723	2.38884
Barbados	LAM	BRB	-1.22515e-05	-3.09862e-05	-5.70961e-05	-9.25396e-05	-0.000140269	-0.00020543	-0.000294906	-0.000377326	-0.000356396	-0.000252224	-7.63062e-05	0.000166395	0.000471613	0.000836098	0.00125789	0.00173568	0.00226837
Chile	LAM	CHL	-0.00110605	-0.00307374	-0.00606974	-0.0103957	-0.0165763	-0.0253993	-0.0379458	-0.0502522	-0.0490862	-0.0358595	-0.0111279	0.0248461	0.071924	0.130075	0.199281	0.279643	0.371263
Colombia	LAM	COL	-0.00161264	-0.00437757	-0.00873836	-0.0153471	-0.0252062	-0.0397874	-0.0615201	-0.0846674	-0.0858998	-0.0650579	-0.0209097	0.0483161	0.144597	0.269946	0.426041	0.614242	0.835599
Costa Rica	LAM	CRI	-0.000192246	-0.000539374	-0.0010804	-0.0018869	-0.00306747	-0.004775	-0.00725211	-0.00978856	-0.00977078	-0.00728402	-0.00230519	0.00524965	0.0154665	0.0284077	0.0440889	0.062486	0.0835907
Dominican Republic, The	LAM	DOM	-0.000369103	-0.0010265	-0.00205383	-0.00358206	-0.00581854	-0.00906832	-0.0138167	-0.0187127	-0.0186542	-0.0138776	-0.00438155	0.00996115	0.0293666	0.0540928	0.084361	0.120333	0.162145
Ecuador	LAM	ECU	-0.000420536	-0.00116933	-0.00236908	-0.00420483	-0.00699873	-0.0112311	-0.0176724	-0.024776	-0.0256022	-0.0197089	-0.00643046	0.0150727	0.0457001	0.0863876	0.137999	0.201336	0.277066
Guatemala	LAM	GTM	-0.000276188	-0.000806395	-0.00173532	-0.00327457	-0.00577309	-0.00980368	-0.0163194	-0.0241378	-0.0262226	-0.0212061	-0.00725999	0.0178371	0.0566623	0.112176	0.187439	0.285449	0.409193
Honduras	LAM	HND	-9.52725e-05	-0.000275723	-0.000589241	-0.00110652	-0.00194768	-0.00330227	-0.00548125	-0.00808002	-0.00875231	-0.00706147	-0.00241307	0.00592064	0.0187849	0.0371229	0.0618999	0.0940986	0.134682
Haiti	LAM	HTI	-5.40264e-05	-0.000168842	-0.000387658	-0.000779161	-0.00146246	-0.00262683	-0.00458385	-0.00706204	-0.00794254	-0.00660992	-0.00231612	0.00579314	0.0186432	0.0371982	0.0624048	0.0951724	0.136388
Jamaica	LAM	JAM	-5.03177e-05	-0.000128337	-0.000239397	-0.000395027	-0.000618669	-0.000945326	-0.00142509	-0.00191889	-0.00190228	-0.00141313	-0.000450291	0.00103836	0.00311394	0.00584409	0.00930757	0.013607	0.0188428
Saint Lucia	LAM	LCA	-4.65338e-06	-1.24679e-05	-2.46284e-05	-4.28796e-05	-7.00736e-05	-0.000110564	-0.000171062	-0.000235837	-0.000240132	-0.00018274	-5.90592e-05	0.000136951	0.00041103	0.000769704	0.00121967	0.00176755	0.00241983
Mexico	LAM	MEX	-0.00525924	-0.0142763	-0.028132	-0.0485842	-0.0780332	-0.120679	-0.183511	-0.248849	-0.248732	-0.186032	-0.0591333	0.135589	0.403537	0.75107	1.1855	1.71464	2.34583
Nicaragua	LAM	NIC	-7.1261e-05	-0.000211414	-0.000463368	-0.000891304	-0.00159461	-0.00272219	-0.00452002	-0.00663475	-0.00711819	-0.00567899	-0.00191706	0.00463904	0.0145005	0.0282427	0.0464848	0.0698539	0.0989894
Panama	LAM	PAN	-0.000222417	-0.000656214	-0.00136211	-0.00243194	-0.00400139	-0.00628268	-0.00959941	-0.0129817	-0.0128923	-0.00951343	-0.00296971	0.00665801	0.0193325	0.0350334	0.0536955	0.075201	0.0994691
Peru	LAM	PER	-0.00106228	-0.00309421	-0.00634993	-0.011208	-0.0182817	-0.0284669	-0.0432298	-0.0581984	-0.0575036	-0.0423484	-0.0132376	0.0297829	0.0869007	0.158609	0.245493	0.348111	0.467175
Paraguay	LAM	PRY	-0.000143241	-0.000427875	-0.000933394	-0.00177783	-0.00314729	-0.00531905	-0.008739	-0.0126968	-0.0135165	-0.0106775	-0.00356207	0.00851014	0.0262264	0.0502561	0.0812442	0.119796	0.166439
El Salvador	LAM	SLV	-0.000100746	-0.000265502	-0.000511742	-0.000870608	-0.00139489	-0.00215992	-0.00328156	-0.00443437	-0.00440987	-0.003289	-0.00104859	0.00241479	0.00722314	0.0135261	0.021501	0.0313577	0.0433199
Suriname	LAM	SUR	-2.46966e-05	-7.19931e-05	-0.000149927	-0.000270408	-0.000451863	-0.000723092	-0.00112648	-0.00155645	-0.00158063	-0.00119214	-0.00038103	0.000877262	0.00261564	0.00486567	0.00765069	0.0109875	0.0149064
Trinidad and Tobago	LAM	TTO	-9.24181e-05	-0.000240974	-0.000449968	-0.000733082	-0.00110501	-0.00158219	-0.00219663	-0.00272434	-0.00251396	-0.00173909	-0.000510239	0.00107634	0.00295183	0.00508521	0.00747377	0.0101109	0.0129762
Uruguay	LAM	URY	-0.000175397	-0.000475025	-0.000923356	-0.00156083	-0.00244745	-0.0036803	-0.00542757	-0.00711369	-0.00686028	-0.0049428	-0.0015144	0.00334601	0.0096084	0.0172801	0.0263683	0.0368936	0.0489142
Saint Vincent and the Grenadines	LAM	VCT	-2.74224e-06	-7.10222e-06	-1.32549e-05	-2.17789e-05	-3.37923e-05	-5.08715e-05	-7.5584e-05	-0.000100574	-9.91685e-05	-7.32499e-05	-2.30644e-05	5.24226e-05	0.000154748	0.000285839	0.000447519	0.0006423	0.000873282
Venezuela, Bolivarian Republic of	LAM	VEN	-0.00133002	-0.00363694	-0.00721167	-0.0125706	-0.0203794	-0.0318139	-0.0487133	-0.0664476	-0.0668434	-0.0500312	-0.0158484	0.0360875	0.106569	0.196726	0.307435	0.439169	0.592553
Angola	MAF	AGO	-0.000123549	-0.000167033	-2.44418e-05	0.000410437	0.00131435	0.0030662	0.00635629	0.0125519	0.0233849	0.0423846	0.0763869	0.129893	0.20823	0.317348	0.46371	0.654401	0.890027
United Arab Emirates, The	MAF	ARE	-0.000432454	-0.000608442	-9.67318e-05	0.00179285	0.00604922	0.0138466	0.0263731	0.0460862	0.0749192	0.116953	0.180295	0.261317	0.357457	0.466466	0.587002	0.717302	0.848514
Burundi	MAF	BDI	-5.97107e-06	-9.73917e-06	-1.84364e-06	4.16898e-05	0.00017536	0.000507457	0.00122807	0.00271002	0.00548675	0.0105861	0.0200176	0.0352809	0.0580345	0.0902277	0.134189	0.192475	0.265343
Benin	MAF	BEN	-1.36674e-05	-2.08856e-05	-3.67612e-06	7.73008e-05	0.000304137	0.000833244	0.00193421	0.00413001	0.0081287	0.0153218	0.0284241	0.0494091	0.0806735	0.125053	0.185824	0.266724	0.368855
Burkina Faso	MAF	BFA	-2.09232e-05	-3.38134e-05	-6.21123e-06	0.000135137	0.00054624	0.00153057	0.00362279	0.00786702	0.0156845	0.0298861	0.0559898	0.0982427	0.16174	0.252476	0.377029	0.542949	0.752498
Bahrain	MAF	BHR	-4.52468e-05	-6.74944e-05	-1.12639e-05	0.000220755	0.000783707	0.0018827	0.00376722	0.00693003	0.0118052	0.0192376	0.0308291	0.04627	0.0652467	0.0876324	0.113444	0.142543	0.173087
Botswana	MAF	BWA	-2.19465e-05	-3.07378e-05	-4.8074e-06	8.82845e-05	0.000298823	0.000696639	0.00136904	0.00247452	0.0041387	0.00664592	0.010536	0.0157181	0.0221439	0.0297729	0.0385584	0.0484168	0.0587542
Central African Republic, The	MAF	CAF	-3.36767e-06	-5.21186e-06	-9.23775e-07	1.95105e-05	7.68736e-05	0.000210417	0.000487131	0.00103634	0.00202943	0.00380143	0.00700928	0.012131	0.0197491	0.0305651	0.0453774	0.0651285	0.0901599
Côte d'Ivoire	MAF	CIV	-5.47811e-05	-9.80933e-05	-1.96015e-05	0.000448422	0.00183649	0.00506475	0.0115125	0.0236407	0.0441282	0.0782183	0.135785	0.220651	0.337049	0.489702	0.683378	0.922632	1.20271
Cameroon	MAF	CMR	-4.43988e-05	-6.87501e-05	-1.22026e-05	0.000256321	0.000991551	0.00263183	0.00586306	0.0119526	0.0223719	0.0400061	0.070281	0.115755	0.179441	0.264718	0.375184	0.514564	0.681104
Congo, The Democratic Republic of the	MAF	COD	-4.32875e-05	-8.30813e-05	-1.7752e-05	0.000434217	0.0019263	0.0058157	0.0145676	0.0329753	0.0678021	0.132098	0.251515	0.44649	0.740462	1.15914	1.73203	2.49213	3.44771
Congo, The	MAF	COG	-2.12239e-05	-3.32554e-05	-5.83119e-06	0.000119847	0.000450438	0.00115826	0.00249863	0.00493331	0.00895057	0.0155156	0.0264644	0.0423954	0.0640158	0.09209	0.127392	0.170633	0.220733
Comoros, The	MAF	COM	-7.76652e-07	-1.2205e-06	-2.24798e-07	4.91902e-06	1.98365e-05	5.49465e-05	0.00012796	0.000273364	0.000535938	0.00100096	0.00183008	0.00312931	0.00503289	0.00770404	0.0113147	0.0160429	0.021897
Cabo Verde	MAF	CPV	-2.42696e-06	-3.49789e-06	-5.65506e-07	1.07793e-05	3.78266e-05	9.115e-05	0.000184064	0.000339906	0.000578741	0.000952819	0.00156182	0.00242667	0.00357398	0.00504555	0.00689765	0.00920246	0.0119458
Djibouti	MAF	DJI	-2.00625e-06	-3.19881e-06	-5.82439e-07	1.24975e-05	4.87811e-05	0.000129265	0.00028466	0.000568085	0.00103542	0.00180025	0.00307311	0.00491745	0.00740333	0.0106163	0.0146394	0.0195683	0.0252984
Algeria	MAF	DZA	-0.000344997	-0.000491374	-7.74283e-05	0.00139715	0.00457808	0.0104967	0.0206983	0.0379716	0.0648891	0.107373	0.175609	0.270365	0.392954	0.545653	0.732444	0.958055	1.21583
Egypt	MAF	EGY	-0.000621021	-0.000953922	-0.000165173	0.00337022	0.0125423	0.0317102	0.0666692	0.127907	0.22529	0.378945	0.626066	0.970795	1.41898	1.97924	2.66006	3.46911	4.37885
Ethiopia	MAF	ETH	-8.53611e-05	-0.000135422	-2.4573e-05	0.000529263	0.00212907	0.00594159	0.0139639	0.0300135	0.0591294	0.111242	0.205949	0.357773	0.583347	0.901994	1.33537	1.90902	2.62982
Gabon	MAF	GAB	-1.46387e-05	-2.01045e-05	-3.15074e-06	5.87277e-05	0.000202902	0.000484779	0.000976567	0.0018067	0.00308132	0.00505184	0.00819064	0.0125216	0.0181106	0.0250272	0.0333317	0.0430957	0.0539675
Ghana	MAF	GHA	-7.76622e-05	-0.000125029	-2.25198e-05	0.00047659	0.00185511	0.00496442	0.0111604	0.023012	0.0436849	0.0793893	0.141889	0.237623	0.373998	0.559389	0.802517	1.11203	1.48463
Guinea	MAF	GIN	-1.9105e-05	-3.6476e-05	-7.3913e-06	0.00016885	0.000693641	0.00192386	0.00441978	0.00917967	0.0173264	0.0310992	0.054708	0.0900519	0.139335	0.20513	0.290236	0.39779	0.526926
Gambia, The	MAF	GMB	-2.6532e-06	-4.14466e-06	-7.4465e-07	1.58007e-05	6.17511e-05	0.000165661	0.000373099	0.000768617	0.00145312	0.00262621	0.00466919	0.0077875	0.0122252	0.0182732	0.0262497	0.0365012	0.0489815
Guinea-Bissau	MAF	GNB	-1.7536e-06	-2.71682e-06	-4.99225e-07	1.10739e-05	4.55987e-05	0.000129434	0.000308	0.000667813	0.00132252	0.00249115	0.00459449	0.00791367	0.0127726	0.0195342	0.028617	0.0404704	0.0551148
Equatorial Guinea	MAF	GNQ	-1.44541e-05	-2.01605e-05	-3.1654e-06	5.89266e-05	0.000202477	0.000479864	0.000957691	0.00175324	0.00296254	0.00480466	0.00769779	0.0116053	0.0165224	0.0224564	0.0294396	0.0374921	0.0462733
Iran, Islamic Republic of	MAF	IRN	-0.000844513	-0.00116367	-0.000181271	0.00338115	0.0116202	0.0271602	0.0528726	0.0942409	0.154934	0.246355	0.387427	0.572939	0.799715	1.06866	1.38502	1.75472	2.16275
Iraq	MAF	IRQ	-0.000397474	-0.000577738	-9.77683e-05	0.00193174	0.00669444	0.0159537	0.0318693	0.058599	0.100354	0.167403	0.279884	0.447068	0.683097	1.0054	1.43302	1.98652	2.66669
Israel	MAF	ISR	-0.000190076	-0.000267072	-4.24229e-05	0.000800083	0.00278545	0.0066732	0.0134325	0.0248085	0.0423581	0.0698417	0.114375	0.17723	0.260443	0.367189	0.501601	0.668824	0.86724
Jordan	MAF	JOR	-5.64127e-05	-9.01525e-05	-1.64625e-05	0.000353647	0.00138151	0.00366199	0.00804413	0.0160239	0.0291852	0.050561	0.0857649	0.136256	0.203793	0.289503	0.394566	0.52018	0.662188
Kenya	MAF	KEN	-9.10731e-05	-0.000141346	-2.50831e-05	0.000527008	0.00204835	0.00549609	0.0124222	0.0257759	0.0492682	0.0901803	0.162384	0.274098	0.435297	0.657655	0.953909	1.33753	1.80785
Kuwait	MAF	KWT	-0.000164039	-0.000231816	-3.7422e-05	0.00070924	0.00246503	0.0057465	0.0111352	0.0196205	0.0318023	0.0493201	0.0753776	0.10872	0.149208	0.196697	0.251342	0.312886	0.37771
Lebanon	MAF	LBN	-5.66924e-05	-7.99986e-05	-1.26726e-05	0.000236754	0.000809705	0.00189215	0.00369569	0.00660575	0.0108416	0.0170329	0.0264703	0.0387965	0.0537948	0.0712598	0.0910681	0.113293	0.137093
Liberia	MAF	LBR	-3.64639e-06	-6.79284e-06	-1.3831e-06	3.26749e-05	0.00014085	0.000416278	0.00102913	0.0023162	0.00476791	0.0093253	0.017819	0.0317183	0.0527549	0.0828861	0.124304	0.179342	0.248359
Lesotho	MAF	LSO	-3.70574e-06	-5.43559e-06	-9.2351e-07	1.87611e-05	7.14306e-05	0.000189164	0.000423065	0.000868247	0.00163945	0.00296611	0.00529166	0.00886548	0.0139739	0.0209373	0.0301028	0.0418554	0.0561124
Morocco	MAF	MAR	-0.00018081	-0.000275604	-4.72247e-05	0.000950723	0.00349393	0.00872942	0.0181235	0.0341957	0.059038	0.0976286	0.159177	0.244117	0.353333	0.488159	0.65038	0.843022	1.06056
Madagascar	MAF	MDG	-1.09466e-05	-1.73619e-05	-3.21362e-06	7.11448e-05	0.000293205	0.000838093	0.00202164	0.00446239	0.00902344	0.0173763	0.0328139	0.0579114	0.0957777	0.150052	0.224861	0.324829	0.451548
Mali	MAF	MLI	-1.80077e-05	-2.8842e-05	-5.33808e-06	0.000117837	0.000482901	0.00136891	0.00327198	0.00716362	0.0143841	0.02755	0.0517562	0.0909415	0.149852	0.234155	0.350307	0.505745	0.703135
Mozambique	MAF	MOZ	-2.57231e-05	-4.19931e-05	-7.65291e-06	0.000163644	0.000648068	0.00178323	0.00415719	0.00891725	0.0176228	0.0333457	0.0621198	0.108668	0.178974	0.28027	0.420853	0.610281	0.852588
Mauritania	MAF	MRT	-9.53639e-06	-1.44336e-05	-2.49478e-06	5.14456e-05	0.000195939	0.000516328	0.00114749	0.0023357	0.00436429	0.00777919	0.0136062	0.0222947	0.0343585	0.0503466	0.0708022	0.0962338	0.126158
Mauritius	MAF	MUS	-1.56495e-05	-2.21529e-05	-3.48216e-06	6.40299e-05	0.00021533	0.000497278	0.000969594	0.00173135	0.0028514	0.00452148	0.00711171	0.0106165	0.0150611	0.0204744	0.0269076	0.034449	0.0428967
Malawi	MAF	MWI	-1.46196e-05	-2.39627e-05	-4.51203e-06	0.000101036	0.000420921	0.00121841	0.0029865	0.00673333	0.013976	0.0277687	0.0542785	0.0993575	0.17057	0.277349	0.430919	0.644016	0.92362
Namibia	MAF	NAM	-1.46571e-05	-2.13514e-05	-3.53875e-06	6.89166e-05	0.000245611	0.000599862	0.00122829	0.00229797	0.00394729	0.00649255	0.0105386	0.0161114	0.0232776	0.0321017	0.0426511	0.055058	0.0689209
Niger, The	MAF	NER	-1.29074e-05	-2.06628e-05	-3.84291e-06	8.59779e-05	0.000361213	0.00106271	0.00266977	0.00621139	0.0133711	0.0276212	0.0560807	0.10638	0.188654	0.316079	0.50512	0.775362	1.14001
Nigeria	MAF	NGA	-0.000850455	-0.0013594	-0.000246868	0.0052996	0.0210358	0.0577546	0.134006	0.286166	0.563011	1.05988	1.96181	3.40104	5.52881	8.51617	12.5519	17.8323	24.3645
Oman	MAF	OMN	-0.000105289	-0.000146854	-2.32245e-05	0.000435261	0.00149092	0.00346512	0.00673483	0.012249	0.0207197	0.0337721	0.0543102	0.0821578	0.11739	0.160204	0.210984	0.270165	0.335545
Qatar	MAF	QAT	-0.000252266	-0.00035036	-5.27219e-05	0.000913441	0.00288539	0.00629293	0.0116271	0.0199942	0.0321315	0.0497264	0.0759262	0.108905	0.147151	0.189386	0.234662	0.281988	0.327828
Rwanda	MAF	RWA	-1.42199e-05	-2.32997e-05	-4.3093e-06	9.36978e-05	0.000373993	0.0010241	0.00235201	0.0049506	0.00960559	0.0178336	0.0325604	0.0556555	0.0894002	0.136565	0.200445	0.28461	0.389511
Saudi Arabia	MAF	SAU	-0.000985304	-0.00139818	-0.000225926	0.00420622	0.014336	0.0332935	0.0645061	0.114643	0.188616	0.299252	0.470626	0.700788	0.992773	1.34928	1.77441	2.27086	2.81862
Sudan, The	MAF	SDN	-0.000142682	-0.000221097	-3.90501e-05	0.000820512	0.00320185	0.00864467	0.0196751	0.0411149	0.0792387	0.146523	0.267106	0.45724	0.73534	1.12297	1.64409	2.32505	3.16521
Senegal	MAF	SEN	-2.36512e-05	-3.66505e-05	-6.4894e-06	0.000136591	0.000533994	0.00144553	0.00330595	0.00694815	0.0134454	0.0249184	0.0454669	0.077843	0.125426	0.192259	0.282905	0.402452	0.551943
Sierra Leone	MAF	SLE	-8.32223e-06	-1.30188e-05	-2.36711e-06	5.13856e-05	0.000207005	0.00057629	0.0013518	0.00290705	0.00574667	0.0108332	0.0200181	0.0345849	0.0561	0.0863069	0.127154	0.180799	0.247525
Sao Tome and Principe	MAF	STP	-8.0307e-07	-1.3575e-06	-2.47791e-07	5.14074e-06	1.91316e-05	4.80025e-05	9.99845e-05	0.000189195	0.000326665	0.000539538	0.000879853	0.00135498	0.00198002	0.00277769	0.0037726	0.00499325	0.00642703
Eswatini	MAF	SWZ	-5.27032e-06	-7.1642e-06	-1.14418e-06	2.21706e-05	8.05e-05	0.000203217	0.000433269	0.000847528	0.0015273	0.00264372	0.00452012	0.00727321	0.0110342	0.015951	0.0221778	0.0298938	0.0389638
Chad	MAF	TCD	-1.71851e-05	-2.6152e-05	-4.71865e-06	0.000102861	0.000419958	0.00118762	0.00283612	0.00620315	0.0124431	0.0238231	0.0448281	0.0790173	0.130573	0.204444	0.306171	0.442254	0.615139
Togo	MAF	TGO	-7.07014e-06	-1.08862e-05	-1.89989e-06	3.92824e-05	0.000151932	0.000410369	0.000943446	0.00200557	0.00394533	0.00746165	0.0139465	0.0245271	0.0406155	0.0639248	0.0964152	0.140345	0.196622
Tunisia	MAF	TUN	-9.11296e-05	-0.000138151	-2.34264e-05	0.000462958	0.00165384	0.0039889	0.00792212	0.0142614	0.0235522	0.037333	0.0582613	0.0853623	0.118148	0.156287	0.199877	0.249521	0.303343
Tanzania, United Republic of	MAF	TZA	-8.7778e-05	-0.000146045	-2.74914e-05	0.000607061	0.00245305	0.00679561	0.0157872	0.0335163	0.0652252	0.121244	0.221505	0.379057	0.609904	0.932917	1.36954	1.9442	2.66323
Uganda	MAF	UGA	-5.78381e-05	-9.67449e-05	-1.84054e-05	0.000413873	0.00172293	0.0049558	0.0120134	0.0266765	0.0543494	0.105698	0.201838	0.360652	0.604283	0.959461	1.45696	2.13176	2.99889
Yemen	MAF	YEM	-6.60231e-05	-0.000101566	-1.82375e-05	0.000392145	0.00154975	0.00417499	0.00937063	0.0191571	0.0358803	0.0641688	0.112603	0.184783	0.284303	0.41517	0.581807	0.788911	1.0317
South Africa	MAF	ZAF	-0.000480776	-0.000682988	-0.000108658	0.00203418	0.00697381	0.0163687	0.0322136	0.0581964	0.0971871	0.155863	0.247002	0.369396	0.522344	0.705908	0.920613	1.16702	1.43384
Zambia	MAF	ZMB	-4.54555e-05	-7.47705e-05	-1.40122e-05	0.000309104	0.00125733	0.00352233	0.00829117	0.0178513	0.0352481	0.0664239	0.12302	0.213405	0.347369	0.53619	0.791872	1.1275	1.54468
Zimbabwe	MAF	ZWE	-1.57033e-05	-2.29287e-05	-4.03178e-06	8.73713e-05	0.000357762	0.00101766	0.00243157	0.00529071	0.0104979	0.0198521	0.0368144	0.0637997	0.103677	0.159866	0.236285	0.337469	0.464356
Australia	OBU	AUS	0.0116214	-0.0263941	-0.11934	-0.276631	-0.479394	-0.62802	-0.732229	-0.795187	-0.821976	-0.81323	-0.770269	-0.693769	-0.583919	-0.44043	-0.262359	-0.0554979	0.17879
Canada	OBU	CAN	0.0152311	-0.0333154	-0.146981	-0.336656	-0.578356	-0.748768	-0.863521	-0.927677	-0.948661	-0.932395	-0.880701	-0.793555	-0.669628	-0.507064	-0.303484	-0.0645449	0.209216
New Zealand	OBU	NZL	0.00150804	-0.00329926	-0.0145312	-0.0333041	-0.0578283	-0.0767203	-0.0914005	-0.101542	-0.107192	-0.108522	-0.105369	-0.0973726	-0.0841358	-0.0651909	-0.0398871	-0.00866759	0.0286682
Albania	OWE	ALB	0.000572131	0.000848766	0.000924617	0.000834129	0.00059117	0.00019215	-0.000385445	-0.000390714	0.00036912	0.00187277	0.00410773	0.00708708	0.0108164	0.0152738	0.0204515	0.0263787	0.033133
Bosnia and Herzegovina	OWE	BIH	0.00079456	0.00126131	0.00144174	0.00134495	0.000969067	0.000314284	-0.000621035	-0.000615563	0.000568723	0.00279831	0.00595933	0.0099661	0.0147014	0.0201133	0.0261633	0.0328521	0.0402164
Switzerland	OWE	CHE	0.00871031	0.0124044	0.0129497	0.0113064	0.00785264	0.00252648	-0.0050664	-0.00515602	0.00489786	0.0250742	0.0557056	0.0973314	0.150638	0.216188	0.294205	0.38501	0.489311
Iceland	OWE	ISL	0.000289975	0.000436623	0.000485114	0.000449279	0.000327774	0.000109651	-0.000226555	-0.00023645	0.000229625	0.00120251	0.00273359	0.00487806	0.00769259	0.0112343	0.0155761	0.0208038	0.026997
Macedonia, The former Yugoslav Republic of	OWE	MKD	0.000586001	0.000929811	0.00107629	0.00103064	0.000765407	0.000256955	-0.000528776	-0.000548186	0.000528007	0.00272065	0.00603591	0.0104546	0.0159221	0.0223836	0.029777	0.0380585	0.0471899
Montenegro	OWE	MNE	0.000178606	0.000266707	0.000293115	0.000266688	0.000189153	6.10987e-05	-0.000121919	-0.00012354	0.000117143	0.000595476	0.00130684	0.002247	0.0034111	0.00479585	0.00639787	0.00821659	0.0102476
Norway	OWE	NOR	0.00634772	0.00897573	0.00938516	0.00817731	0.00558949	0.00176157	-0.00349262	-0.00354724	0.00337774	0.0174031	0.0390682	0.0691153	0.108497	0.157996	0.218339	0.290339	0.374887
Serbia	OWE	SRB	0.0018165	0.00271106	0.00295804	0.00265383	0.00186064	0.0005973	-0.0011917	-0.00121068	0.00115165	0.00588411	0.0129712	0.022439	0.0343723	0.0487719	0.0656174	0.0848713	0.106548
Turkey	OWE	TUR	0.0320035	0.0500622	0.0565673	0.0525712	0.0382144	0.0126773	-0.0259789	-0.0268975	0.0258743	0.133693	0.299146	0.525606	0.81673	1.17666	1.60971	2.11952	2.70844
Russian Federation, The	RUS	RUS	-0.0747407	-0.180529	-0.33126	-0.545359	-0.847219	-1.26904	-1.5583	-1.72644	-1.79774	-1.78714	-1.70407	-1.55443	-1.34203	-1.06953	-0.73898	-0.352303	0.0884729
United States of America, The	USA	USA	-0.468577	-1.15365	-2.09832	-3.35461	-4.98179	-6.56381	-7.61852	-8.22162	-8.4442	-8.33138	-7.91276	-7.20745	-6.22789	-4.98242	-3.47715	-1.71717	0.304895
SP2.0D			2020	2025	2030	2035	2040	2045	2050	2055	2060	2065	2070	2075	2080	2085	2090	2095	2100
Bangladesh	Asia	BGD	-5.37733e-05	-0.000353252	-0.000917232	-0.00177544	-0.00297083	-0.00457116	-0.00683502	-0.00888975	0.0021498	0.0354711	0.0945856	0.184057	0.308325	0.472092	0.680076	0.937285	1.24814
Bhutan	Asia	BTN	-1.06974e-06	-7.66143e-06	-2.10615e-05	-4.25988e-05	-7.31847e-05	-0.000114305	-0.000171501	-0.000221321	5.27292e-05	0.000852963	0.00221492	0.00416572	0.00670722	0.00983082	0.0135225	0.0177536	0.0224748
Fiji	Asia	FJI	-5.87056e-07	-3.28336e-06	-7.67633e-06	-1.38237e-05	-2.18229e-05	-3.20893e-05	-4.63826e-05	-5.87936e-05	1.39154e-05	0.000226367	0.000597201	0.00115087	0.00191976	0.0029432	0.0042639	0.00592252	0.00796004
Indonesia	Asia	IDN	-0.000270782	-0.00177033	-0.00454562	-0.00867083	-0.0141578	-0.021044	-0.0301595	-0.0374138	0.00859266	0.134295	0.338072	0.620427	0.98336	1.42942	1.96011	2.57582	3.27649
Cambodia	Asia	KHM	-5.50133e-06	-3.54321e-05	-9.01886e-05	-0.000171084	-0.000281165	-0.000428175	-0.000632471	-0.000814188	0.000194416	0.00318553	0.00847326	0.0164593	0.0275889	0.0424177	0.0616206	0.0859453	0.116113
Korea, The Republic of	Asia	KOR	-0.000183771	-0.00104066	-0.00235234	-0.00399156	-0.00580705	-0.00776577	-0.0100962	-0.0114594	0.0024095	0.0346833	0.0814076	0.139863	0.208835	0.287135	0.373476	0.466672	0.566018
Lao People's Democratic Republic, The	Asia	LAO	-4.00646e-06	-2.6366e-05	-6.80597e-05	-0.000130505	-0.000215703	-0.000327824	-0.000483644	-0.000617592	0.000145982	0.00236115	0.00619902	0.0119086	0.0197492	0.029989	0.0429252	0.0589003	0.078336
Sri Lanka	Asia	LKA	-2.34087e-05	-0.000147766	-0.000369083	-0.000686321	-0.00109254	-0.00159018	-0.00225127	-0.00278149	0.000641404	0.0101155	0.0256896	0.04746	0.0758199	0.11125	0.154103	0.204446	0.262143
Maldives	Asia	MDV	-4.73994e-07	-2.76568e-06	-6.61578e-06	-1.20913e-05	-1.92226e-05	-2.81546e-05	-3.99622e-05	-4.91948e-05	1.13014e-05	0.000178838	0.000459758	0.00086256	0.00139094	0.00204808	0.00283926	0.00377566	0.00486967
Myanmar	Asia	MMR	-2.5793e-05	-0.000157945	-0.000378817	-0.000670107	-0.0010197	-0.00143132	-0.00195861	-0.00233879	0.000521476	0.00798572	0.0199234	0.0365019	0.058136	0.0854075	0.118937	0.159409	0.207744
Mongolia	Asia	MNG	-4.46847e-06	-3.06475e-05	-8.16255e-05	-0.000160656	-0.000267826	-0.000403125	-0.000580364	-0.000718591	0.000165276	0.00259924	0.00659334	0.0120979	0.0190895	0.0275859	0.0376554	0.0493316	0.062477
Malaysia	Asia	MYS	-7.09449e-05	-0.000425631	-0.00103267	-0.00189722	-0.0030033	-0.00435621	-0.00613777	-0.00754578	0.00172681	0.0269646	0.0680569	0.125493	0.199756	0.291303	0.400356	0.526704	0.670093
Nepal	Asia	NPL	-6.0257e-06	-3.80725e-05	-9.91355e-05	-0.000196677	-0.000342091	-0.000554313	-0.000880666	-0.00122003	0.00031417	0.00551792	0.0156471	0.032321	0.057307	0.092512	0.13993	0.201642	0.279533
Pakistan	Asia	PAK	-7.96507e-05	-0.000486791	-0.00123315	-0.00240667	-0.00411239	-0.00651667	-0.0100748	-0.0135598	0.0033942	0.0580755	0.160686	0.323179	0.558065	0.878467	1.29801	1.83051	2.48788
Philippines, The	Asia	PHL	-6.45595e-05	-0.000391437	-0.000966605	-0.00181292	-0.00297584	-0.00454081	-0.00678672	-0.00885531	0.00215077	0.035664	0.0954899	0.186453	0.313846	0.48306	0.698933	0.96598	1.28794
Singapore	Asia	SGP	-4.05646e-05	-0.00022419	-0.000493028	-0.000812985	-0.00115616	-0.00151426	-0.00193141	-0.00215784	0.000450511	0.00643254	0.0149177	0.0253158	0.0372192	0.0502118	0.0639205	0.0779655	0.0921063
Thailand	Asia	THA	-0.000109651	-0.000671351	-0.00164883	-0.00303186	-0.00477959	-0.0069042	-0.00967351	-0.0117721	0.00265962	0.0409464	0.101768	0.184541	0.288802	0.413503	0.557729	0.719914	0.899054
Viet Nam	Asia	VNM	-5.62977e-05	-0.000359755	-0.000908269	-0.00170757	-0.00276477	-0.00410913	-0.00589614	-0.00731818	0.0016862	0.026678	0.0680888	0.126158	0.201142	0.293547	0.404375	0.534445	0.683825
China	CHN	CHN	-0.040154	-0.100143	-0.2018	-0.376697	-0.667772	-1.12958	-1.82765	-2.07261	-1.86527	-1.27283	-0.341358	0.893573	2.40084	4.15078	6.11407	8.26158	10.5644
Armenia	EES	ARM	-7.38673e-05	-0.000183937	-0.000352765	-0.000599637	-0.00096248	-0.00149296	-0.00226973	-0.00280768	-0.00276516	-0.00226885	-0.00137008	-0.000114431	0.00148797	0.0034494	0.00579258	0.00854047	0.0117322
Azerbaijan	EES	AZE	-0.000414441	-0.000968694	-0.00175461	-0.00271589	-0.00407317	-0.00611333	-0.0092294	-0.0115715	-0.0117461	-0.0100452	-0.0063574	-0.000553094	0.00746242	0.0179297	0.0312353	0.0477022	0.0674597
Belarus	EES	BLR	-0.00052919	-0.00132011	-0.00249726	-0.00417202	-0.0065622	-0.00997886	-0.0149095	-0.0182686	-0.0179426	-0.0146271	-0.00878387	-0.000727959	0.00933906	0.0213072	0.0351594	0.0509052	0.06851
Georgia	EES	GEO	-0.00013082	-0.000334601	-0.000644206	-0.00109836	-0.00178185	-0.00280716	-0.00434511	-0.00545993	-0.00543447	-0.00450042	-0.00275183	-0.000232463	0.00302881	0.00702159	0.0117922	0.017413	0.0239559
Kazakhstan	EES	KAZ	-0.00130031	-0.00368966	-0.00745854	-0.0129709	-0.0208345	-0.0317279	-0.0464802	-0.0552482	-0.0527515	-0.042257	-0.0251183	-0.00206791	0.0265523	0.060831	0.100873	0.146587	0.197572
Kyrgyzstan	EES	KGZ	-6.3453e-05	-0.000174618	-0.000373671	-0.000714164	-0.00128652	-0.00223683	-0.00379275	-0.0051967	-0.0056076	-0.00497675	-0.00323813	-0.000289223	0.00398644	0.00972382	0.0170609	0.0261142	0.0369833
Moldova, The Republic of	EES	MDA	-5.9289e-05	-0.000158781	-0.000322875	-0.000575563	-0.000956237	-0.00151882	-0.00233863	-0.00289869	-0.00284535	-0.00232419	-0.00139885	-0.000115852	0.00149067	0.00341137	0.00565177	0.00823271	0.0111845
Tajikistan	EES	TJK	-7.91093e-05	-0.000222172	-0.000482438	-0.000919843	-0.00166085	-0.00289696	-0.00492153	-0.00672538	-0.00719247	-0.00632145	-0.00408773	-0.000365708	0.0050681	0.0124467	0.0220083	0.0340295	0.0488607
Ukraine	EES	UKR	-0.00145727	-0.00372234	-0.00733659	-0.0128135	-0.0211542	-0.0338814	-0.0535202	-0.0694067	-0.0718249	-0.061408	-0.0385832	-0.00333839	0.0446279	0.105605	0.179721	0.266933	0.367092
Uzbekistan	EES	UZB	-0.000855522	-0.00244328	-0.0052174	-0.0097133	-0.016933	-0.0283778	-0.0463424	-0.06121	-0.0636668	-0.0546332	-0.0345124	-0.00300632	0.0404259	0.0961249	0.164391	0.24576	0.34102
	EU	EU	-0.0655267	-0.173458	-0.333331	-0.561134	-0.880672	-1.32669	-1.68386	-1.79192	-1.6798	-1.36372	-0.847743	-0.128335	0.802543	1.9554	3.34191	4.97405	6.86338
India	IND	IND	-0.00130055	-0.000347552	0.00726023	0.0304096	0.0855336	0.199522	0.411415	0.788806	1.4103	2.64777	4.53384	7.12996	10.498	14.6944	19.7666	25.7498	32.6654
Japan	JPN	JPN	-0.0481927	-0.111126	-0.192664	-0.301375	-0.44843	-0.578385	-0.649471	-0.671702	-0.654355	-0.602712	-0.51977	-0.407264	-0.266301	-0.0977579	0.0975053	0.318516	0.564109
Argentina	LAM	ARG	-0.000812443	-0.00298569	-0.00682831	-0.0129536	-0.0222243	-0.0360593	-0.05708	-0.0714903	-0.065904	-0.0426952	-0.00294095	0.0528676	0.124648	0.212804	0.317925	0.44034	0.580209
Bahamas, The	LAM	BHS	-8.13266e-06	-2.81878e-05	-6.07579e-05	-0.000109252	-0.000179727	-0.000282973	-0.000434653	-0.000529296	-0.000475974	-0.00030227	-2.05294e-05	0.00036412	0.000847289	0.00142599	0.00209638	0.00285515	0.00370219
Belize	LAM	BLZ	-2.21895e-06	-8.10911e-06	-1.88892e-05	-3.68642e-05	-6.5922e-05	-0.000112498	-0.000187488	-0.000247349	-0.00024044	-0.000164605	-1.20051e-05	0.000228829	0.000571869	0.00103317	0.00163075	0.00238423	0.00331575
Bolivia, Plurinational State of	LAM	BOL	-5.81381e-05	-0.000232311	-0.000580118	-0.00119808	-0.00225346	-0.00402886	-0.00700808	-0.00960076	-0.00963151	-0.00676279	-0.000503109	0.00974409	0.0246514	0.0449124	0.071198	0.104185	0.144543
Brazil	LAM	BRA	-0.00273692	-0.00997509	-0.022341	-0.0413033	-0.0696038	-0.111509	-0.174028	-0.215169	-0.196152	-0.125553	-0.00855912	0.153013	0.358905	0.609457	0.905879	1.25026	1.64475
Barbados	LAM	BRB	-4.02748e-06	-1.3599e-05	-2.88991e-05	-5.13803e-05	-8.36395e-05	-0.000130357	-0.000198502	-0.000239434	-0.000212841	-0.000133472	-8.96552e-06	0.000157512	0.000363717	0.000607931	0.000889336	0.00120744	0.0015618
Chile	LAM	CHL	-0.000363598	-0.00134898	-0.00307219	-0.00577195	-0.00988407	-0.0161173	-0.0255415	-0.0318878	-0.0293145	-0.0189761	-0.00130746	0.0235197	0.0554692	0.094578	0.140893	0.194536	0.255619
Colombia	LAM	COL	-0.000530131	-0.0019212	-0.00442291	-0.00852109	-0.0150299	-0.0252474	-0.0414095	-0.0537261	-0.0512998	-0.0344273	-0.00245676	0.0457367	0.111516	0.196279	0.301213	0.427301	0.575321
Costa Rica	LAM	CRI	-6.31978e-05	-0.000236716	-0.000546843	-0.00104765	-0.00182906	-0.00303001	-0.00488143	-0.00621137	-0.00583516	-0.00385455	-0.000270846	0.00496939	0.011928	0.0206554	0.0311711	0.0434688	0.0575533
Dominican Republic, The	LAM	DOM	-0.000121337	-0.000450504	-0.00103954	-0.00198885	-0.00346946	-0.00575437	-0.00930007	-0.0118742	-0.0111404	-0.00734372	-0.000514806	0.00942936	0.0226481	0.0393311	0.0596436	0.0837103	0.111639
Ecuador	LAM	ECU	-0.000138245	-0.000513185	-0.00119911	-0.00233463	-0.00417319	-0.00712679	-0.0118954	-0.0157217	-0.0152898	-0.0104296	-0.000755541	0.014268	0.0352448	0.0628129	0.0975658	0.140061	0.190763
Guatemala	LAM	GTM	-9.07924e-05	-0.000353905	-0.00087833	-0.00181812	-0.00344236	-0.006221	-0.0109847	-0.0153167	-0.0156603	-0.0112218	-0.000853006	0.0168848	0.0436991	0.0815637	0.132521	0.198574	0.281735
Honduras	LAM	HND	-3.13194e-05	-0.000121007	-0.000298244	-0.000614367	-0.00116136	-0.00209548	-0.00368946	-0.00512721	-0.00522692	-0.00373679	-0.000283521	0.00560455	0.0144873	0.0269923	0.0437635	0.0654603	0.0927303
Haiti	LAM	HTI	-1.77603e-05	-7.41001e-05	-0.000196213	-0.000432609	-0.000872033	-0.00166687	-0.00308541	-0.00448125	-0.00474332	-0.00349783	-0.000272131	0.00548387	0.014378	0.027047	0.0441205	0.0662073	0.0939052
Jamaica	LAM	JAM	-1.65412e-05	-5.63236e-05	-0.000121171	-0.000219329	-0.000368898	-0.000599863	-0.000959231	-0.00121764	-0.00113605	-0.000747801	-5.29066e-05	0.000982924	0.00240153	0.00424927	0.0065805	0.00946578	0.0129735
Saint Lucia	LAM	LCA	-1.52973e-06	-5.47184e-06	-1.24656e-05	-2.38078e-05	-4.17833e-05	-7.01594e-05	-0.000115142	-0.000149651	-0.000143408	-9.67023e-05	-6.9391e-06	0.00012964	0.000316995	0.000559656	0.000862316	0.00122961	0.00166609
Mexico	LAM	MEX	-0.00172889	-0.0062655	-0.014239	-0.0269752	-0.0465295	-0.0765777	-0.123522	-0.157908	-0.148544	-0.0984446	-0.00694781	0.128351	0.311216	0.546107	0.838154	1.1928	1.61513
Nicaragua	LAM	NIC	-2.3426e-05	-9.27836e-05	-0.000234533	-0.000494874	-0.000950832	-0.00172739	-0.00304244	-0.00421011	-0.00425102	-0.00300521	-0.000225243	0.00439138	0.0111831	0.0205354	0.0328649	0.0485944	0.0681555
Panama	LAM	PAN	-7.3116e-05	-0.000287994	-0.000689429	-0.00135027	-0.00238594	-0.00398672	-0.0064614	-0.00823761	-0.00769935	-0.00503431	-0.000348923	0.00630256	0.0149096	0.025473	0.037963	0.0523141	0.0684858
Peru	LAM	PER	-0.000349209	-0.00135796	-0.00321401	-0.00622296	-0.0109009	-0.0180638	-0.0290982	-0.0369301	-0.0343415	-0.0224099	-0.00155534	0.0281929	0.0670196	0.115326	0.173565	0.242165	0.321656
Paraguay	LAM	PRY	-4.70883e-05	-0.000187783	-0.000472436	-0.000987096	-0.00187666	-0.00337524	-0.00588226	-0.00805683	-0.00807211	-0.00565033	-0.000418522	0.00805581	0.0202263	0.0365414	0.05744	0.0833369	0.114596
El Salvador	LAM	SLV	-3.31186e-05	-0.000116522	-0.000259018	-0.000483383	-0.000831743	-0.00137059	-0.00220883	-0.00281385	-0.00263359	-0.00174047	-0.000123203	0.00228587	0.00557063	0.0098349	0.0152013	0.0218142	0.0298263
Suriname	LAM	SUR	-8.11864e-06	-3.15958e-05	-7.58853e-05	-0.000150137	-0.000269436	-0.000458843	-0.000758242	-0.000987655	-0.00094396	-0.000630855	-4.47687e-05	0.000830428	0.00201723	0.00353785	0.00540907	0.00764354	0.0102633
Trinidad and Tobago	LAM	TTO	-3.0381e-05	-0.000105757	-0.000227751	-0.000407025	-0.00065889	-0.00100399	-0.00147856	-0.00172874	-0.00150135	-0.000920289	-5.99501e-05	0.00101888	0.00227651	0.00369748	0.005284	0.00703375	0.0089343
Uruguay	LAM	URY	-5.76589e-05	-0.000208476	-0.000467356	-0.000866611	-0.00145936	-0.00233536	-0.00365332	-0.00451403	-0.00409699	-0.00261563	-0.000177933	0.00316738	0.00741019	0.0125644	0.0186425	0.0256653	0.0336781
Saint Vincent and the Grenadines	LAM	VCT	-9.01471e-07	-3.11697e-06	-6.70897e-06	-1.20922e-05	-2.01496e-05	-3.22809e-05	-5.0876e-05	-6.38199e-05	-5.92239e-05	-3.87623e-05	-2.70993e-06	4.9624e-05	0.000119345	0.000207835	0.000316398	0.00044682	0.000601266
Venezuela, Bolivarian Republic of	LAM	VEN	-0.000437223	-0.00159615	-0.00365018	-0.00697953	-0.0121518	-0.0201877	-0.0327892	-0.0421646	-0.0399192	-0.0264755	-0.00186209	0.0341609	0.0821882	0.14304	0.217358	0.305511	0.407981
Angola	MAF	AGO	-6.93411e-05	-0.000106559	-5.34436e-05	0.000155273	0.000626729	0.00158605	0.00344296	0.00703544	0.0134116	0.0266574	0.0497755	0.0857627	0.138182	0.211027	0.308646	0.435811	0.59298
United Arab Emirates, The	MAF	ARE	-0.000242712	-0.000388157	-0.00021151	0.000678254	0.00288448	0.00716247	0.0142853	0.0258316	0.0429673	0.0735567	0.117485	0.172536	0.237209	0.310187	0.39071	0.477701	0.565322
Burundi	MAF	BDI	-3.35123e-06	-6.21312e-06	-4.03124e-06	1.57717e-05	8.36178e-05	0.000262493	0.000665197	0.00151899	0.00314673	0.00665802	0.0130439	0.0232944	0.0385119	0.0599989	0.0893168	0.128183	0.176784
Benin	MAF	BEN	-7.67076e-06	-1.3324e-05	-8.03808e-06	2.92438e-05	0.000145024	0.000431013	0.00104769	0.0023149	0.00466193	0.00963652	0.0185218	0.0326226	0.0535352	0.0831569	0.123685	0.17763	0.245749
Burkina Faso	MAF	BFA	-1.17431e-05	-2.15714e-05	-1.35812e-05	5.11239e-05	0.000260467	0.000791717	0.00196233	0.00440952	0.00899533	0.0187966	0.0364842	0.0648652	0.107331	0.167889	0.250951	0.361588	0.501351
Bahrain	MAF	BHR	-2.53945e-05	-4.30582e-05	-2.46292e-05	8.35142e-05	0.000373699	0.000973864	0.00204056	0.00388433	0.00677044	0.0120993	0.020089	0.03055	0.0432979	0.0582731	0.0755087	0.0949295	0.115319
Botswana	MAF	BWA	-1.23173e-05	-1.96092e-05	-1.05117e-05	3.3399e-05	0.00014249	0.000360351	0.000741555	0.00138699	0.00237361	0.0041799	0.00686551	0.0103779	0.0146947	0.0197981	0.0256646	0.0322441	0.039145
Central African Republic, The	MAF	CAF	-1.89009e-06	-3.32492e-06	-2.01989e-06	7.38103e-06	3.66561e-05	0.000108843	0.00026386	0.000580876	0.00116391	0.00239087	0.00456741	0.00800954	0.0131055	0.0203249	0.0302033	0.0433736	0.060069
Côte d'Ivoire	MAF	CIV	-3.07456e-05	-6.25788e-05	-4.28599e-05	0.000169643	0.000875704	0.00261985	0.0062359	0.0132508	0.0253082	0.0491947	0.0884806	0.145686	0.223667	0.325638	0.454858	0.614445	0.801308
Cameroon	MAF	CMR	-2.49186e-05	-4.38593e-05	-2.66818e-05	9.6969e-05	0.000472807	0.00136137	0.0031758	0.00669951	0.0128306	0.0251615	0.0457967	0.0764275	0.119077	0.17603	0.249724	0.342684	0.453785
Congo, The Democratic Republic of the	MAF	COD	-2.42949e-05	-5.30019e-05	-3.88159e-05	0.000164269	0.000918528	0.00300829	0.00789073	0.0184829	0.0388855	0.0830818	0.163893	0.294797	0.491373	0.770796	1.15284	1.65968	2.29703
Congo, The	MAF	COG	-1.19118e-05	-2.12153e-05	-1.27503e-05	4.53395e-05	0.000214785	0.000599134	0.00135341	0.00276516	0.00513329	0.00975837	0.0172448	0.0279918	0.0424811	0.0612373	0.0847922	0.113636	0.147063
Comoros, The	MAF	COM	-4.35892e-07	-7.78618e-07	-4.91536e-07	1.86092e-06	9.45875e-06	2.84222e-05	6.93111e-05	0.000153222	0.000307368	0.000629545	0.00119252	0.00206614	0.00333984	0.00512297	0.00753108	0.0106841	0.0145888
Cabo Verde	MAF	CPV	-1.36212e-06	-2.23149e-06	-1.23652e-06	4.07792e-06	1.80371e-05	4.71492e-05	9.97005e-05	0.00019052	0.000331917	0.000599267	0.00101772	0.00160222	0.0023717	0.00335515	0.00459109	0.00612856	0.00795887
Djibouti	MAF	DJI	-1.126e-06	-2.04069e-06	-1.27354e-06	4.72796e-06	2.32606e-05	6.68652e-05	0.000154189	0.000318415	0.000593831	0.00113225	0.00200251	0.00324677	0.00491287	0.00705955	0.00974399	0.0130319	0.016855
Algeria	MAF	DZA	-0.000193627	-0.000313473	-0.000169302	0.000528556	0.00218299	0.00542963	0.0112115	0.0212833	0.0372149	0.0675314	0.114431	0.17851	0.260765	0.362844	0.487516	0.638035	0.810044
Egypt	MAF	EGY	-0.000348544	-0.000608557	-0.000361162	0.00127499	0.00598061	0.0164028	0.0361122	0.0716927	0.129207	0.238334	0.407959	0.640973	0.941641	1.31614	1.77054	2.31032	2.91741
Ethiopia	MAF	ETH	-4.79084e-05	-8.63926e-05	-5.37304e-05	0.000200226	0.00101522	0.00307341	0.0075637	0.0168228	0.0339116	0.0699646	0.134201	0.236221	0.387111	0.5998	0.888827	1.27135	1.75212
Gabon	MAF	GAB	-8.21588e-06	-1.28257e-05	-6.8893e-06	2.22173e-05	9.67509e-05	0.000250762	0.000528969	0.00101267	0.00176718	0.00317731	0.00533721	0.00826747	0.0120183	0.0166424	0.0221857	0.0287004	0.0359558
Ghana	MAF	GHA	-4.35875e-05	-7.97626e-05	-4.92409e-05	0.000180299	0.000884582	0.00256795	0.00604517	0.0128984	0.025054	0.0499312	0.0924582	0.156892	0.248186	0.371978	0.534157	0.740577	0.989131
Guinea	MAF	GIN	-1.07225e-05	-2.327e-05	-1.61616e-05	6.3878e-05	0.000330753	0.000995156	0.00239403	0.00514527	0.00993696	0.0195595	0.035649	0.0594572	0.0924634	0.136406	0.193182	0.264916	0.351064
Gambia, The	MAF	GMB	-1.48909e-06	-2.64409e-06	-1.62823e-06	5.97759e-06	2.94451e-05	8.56914e-05	0.000202093	0.000430815	0.000833387	0.00165173	0.00304255	0.00514174	0.00811265	0.0121512	0.0174719	0.0243087	0.0326339
Guinea-Bissau	MAF	GNB	-9.84197e-07	-1.7332e-06	-1.09159e-06	4.18938e-06	2.17431e-05	6.69525e-05	0.000166832	0.000374314	0.000758487	0.00156679	0.00299388	0.00522504	0.00847592	0.0129897	0.0190475	0.0269521	0.0367202
Equatorial Guinea	MAF	GNQ	-8.11226e-06	-1.28614e-05	-6.92136e-06	2.22926e-05	9.65481e-05	0.000248219	0.000518745	0.000982703	0.00169906	0.00302185	0.00501606	0.00766246	0.0109643	0.0149329	0.0195951	0.0249686	0.0308295
Iran, Islamic Republic of	MAF	IRN	-0.000473978	-0.000742365	-0.00039636	0.00127913	0.00554094	0.0140492	0.0286391	0.0528226	0.0888572	0.154943	0.252456	0.378286	0.530693	0.710631	0.921871	1.16859	1.44093
Iraq	MAF	IRQ	-0.00022308	-0.000368569	-0.000213777	0.000730798	0.00319215	0.0082524	0.0172624	0.0328451	0.0575545	0.105287	0.182379	0.295179	0.453305	0.668562	0.953825	1.32296	1.77668
Israel	MAF	ISR	-0.000106679	-0.000170379	-9.27604e-05	0.00030268	0.0013282	0.00345185	0.00727589	0.0139053	0.024293	0.0439263	0.0745296	0.117017	0.172831	0.24417	0.333867	0.445416	0.577798
Jordan	MAF	JOR	-3.16613e-05	-5.7513e-05	-3.59963e-05	0.000133789	0.000658754	0.00189424	0.00435719	0.00898148	0.0167381	0.0317999	0.0558864	0.0899636	0.135238	0.192511	0.262624	0.346424	0.441183
Kenya	MAF	KEN	-5.11143e-05	-9.01722e-05	-5.48458e-05	0.000199373	0.000976728	0.00284297	0.00672861	0.0144475	0.0282561	0.0567181	0.105813	0.180975	0.288864	0.437322	0.634924	0.890754	1.20448
Kuwait	MAF	KWT	-9.20662e-05	-0.000147887	-8.18256e-05	0.000268313	0.00117542	0.0029725	0.00603149	0.0109974	0.0182391	0.0310195	0.0491178	0.0717832	0.099015	0.130798	0.167294	0.208372	0.251649
Lebanon	MAF	LBN	-3.18183e-05	-5.10353e-05	-2.77095e-05	8.95666e-05	0.000386096	0.000978754	0.00200181	0.00370256	0.00621784	0.0107127	0.0172487	0.0256156	0.0356984	0.0473858	0.0606151	0.07545	0.0913379
Liberia	MAF	LBR	-2.04652e-06	-4.33351e-06	-3.02424e-06	1.23613e-05	6.71624e-05	0.000215328	0.000557441	0.00129824	0.00273447	0.00586507	0.0116113	0.0209422	0.0350083	0.0551169	0.0827371	0.119436	0.165469
Lesotho	MAF	LSO	-2.07982e-06	-3.46764e-06	-2.01931e-06	7.09752e-06	3.40607e-05	9.7849e-05	0.000229158	0.000486658	0.000940249	0.00186551	0.00344817	0.00585348	0.00927311	0.0139227	0.0200365	0.0278744	0.0373848
Morocco	MAF	MAR	-0.000101478	-0.000175822	-0.00010326	0.000359669	0.00166603	0.00451547	0.0098168	0.0191669	0.0338592	0.0614026	0.103723	0.16118	0.234473	0.324612	0.432895	0.561427	0.706596
Madagascar	MAF	MDG	-6.14369e-06	-1.1076e-05	-7.0268e-06	2.69149e-05	0.00013981	0.000433521	0.00109505	0.0025012	0.00517508	0.0109287	0.0213823	0.0382363	0.0635584	0.0997807	0.149668	0.216326	0.300843
Mali	MAF	MLI	-1.01067e-05	-1.83998e-05	-1.1672e-05	4.45789e-05	0.000230264	0.000708098	0.00177231	0.00401525	0.00824948	0.0173273	0.0337255	0.0600446	0.0994424	0.155707	0.233165	0.336811	0.468463
Mozambique	MAF	MOZ	-1.44369e-05	-2.67896e-05	-1.67336e-05	6.19083e-05	0.000309022	0.00092241	0.00225179	0.00499818	0.0101069	0.0209725	0.0404787	0.0717487	0.118768	0.186372	0.280121	0.406428	0.568036
Mauritania	MAF	MRT	-5.35225e-06	-9.20795e-06	-5.45499e-06	1.94624e-05	9.34308e-05	0.000267081	0.00062155	0.00130918	0.00250299	0.00489265	0.0088661	0.0147202	0.0228004	0.0334791	0.0471261	0.0640888	0.0840528
Mauritius	MAF	MUS	-8.78322e-06	-1.41325e-05	-7.61397e-06	2.42232e-05	0.000102677	0.000257227	0.000525192	0.000970433	0.00163532	0.00284374	0.00463415	0.00700961	0.00999459	0.0136149	0.0179097	0.0229419	0.0285799
Malawi	MAF	MWI	-8.20518e-06	-1.52871e-05	-9.86584e-06	3.82229e-05	0.00020071	0.000630248	0.00161767	0.00377408	0.00801547	0.0174649	0.0353691	0.0656013	0.113191	0.184429	0.286821	0.428895	0.615361
Namibia	MAF	NAM	-8.2262e-06	-1.36212e-05	-7.73771e-06	2.60719e-05	0.000117116	0.000310291	0.000665317	0.00128803	0.00226383	0.00408343	0.0068672	0.0106376	0.0154471	0.0213467	0.0283886	0.0366669	0.0459185
Niger, The	MAF	NER	-7.24419e-06	-1.31819e-05	-8.40277e-06	3.25264e-05	0.000172239	0.00054971	0.00144611	0.00348153	0.00766855	0.0173721	0.0365435	0.0702377	0.125191	0.210184	0.336209	0.516368	0.75953
Nigeria	MAF	NGA	-0.000477313	-0.00086723	-0.000539793	0.0020049	0.0100306	0.0298748	0.0725858	0.160398	0.322895	0.666605	1.27836	2.24555	3.66894	5.66301	8.35455	11.8758	16.2328
Oman	MAF	OMN	-5.90927e-05	-9.36855e-05	-5.07819e-05	0.000164664	0.000710926	0.00179241	0.003648	0.00686565	0.011883	0.0212406	0.0353898	0.0542451	0.0779007	0.106531	0.140432	0.179922	0.223557
Qatar	MAF	QAT	-0.000141583	-0.000223513	-0.00011528	0.000345565	0.00137585	0.00325515	0.00629795	0.0112069	0.0184279	0.031275	0.0494753	0.0719051	0.0976501	0.125937	0.156192	0.187795	0.218415
Rwanda	MAF	RWA	-7.98082e-06	-1.48641e-05	-9.42256e-06	3.54469e-05	0.000178333	0.000529738	0.00127399	0.00277484	0.00550895	0.0112163	0.0212171	0.0367468	0.0593263	0.090812	0.133417	0.189542	0.259512
Saudi Arabia	MAF	SAU	-0.000552996	-0.000891975	-0.000494001	0.00159126	0.0068359	0.0172218	0.0349405	0.0642582	0.108174	0.188212	0.306671	0.462699	0.658807	0.897233	1.18105	1.51233	1.8779
Sudan, The	MAF	SDN	-8.00797e-05	-0.00014105	-8.53855e-05	0.000310409	0.00152676	0.00447164	0.0106573	0.0230452	0.0454446	0.0921543	0.174053	0.301895	0.487974	0.746742	1.09431	1.54841	2.10882
Senegal	MAF	SEN	-1.32741e-05	-2.33813e-05	-1.41895e-05	5.16738e-05	0.000254627	0.000747732	0.00179071	0.00389448	0.00771117	0.0156722	0.0296273	0.0513963	0.0832329	0.127847	0.188302	0.268021	0.367732
Sierra Leone	MAF	SLE	-4.6708e-06	-8.30537e-06	-5.17583e-06	1.94397e-05	9.87075e-05	0.000298098	0.00073222	0.00162942	0.0032958	0.00681344	0.0130443	0.0228349	0.0372281	0.0573917	0.0846341	0.120406	0.164914
Sao Tome and Principe	MAF	STP	-4.50718e-07	-8.66018e-07	-5.4181e-07	1.9448e-06	9.12264e-06	2.48303e-05	5.41577e-05	0.000106045	0.000187347	0.000339338	0.000573333	0.000894632	0.00131395	0.00184709	0.00251105	0.00332535	0.004282
Eswatini	MAF	SWZ	-2.95794e-06	-4.57041e-06	-2.50183e-06	8.3874e-06	3.83853e-05	0.000105118	0.000234685	0.000475045	0.000875931	0.00166274	0.00294542	0.00480217	0.00732231	0.010607	0.0147616	0.0199083	0.0259596
Chad	MAF	TCD	-9.64503e-06	-1.66837e-05	-1.03176e-05	3.89134e-05	0.000200251	0.000614321	0.00153622	0.0034769	0.00713631	0.0149833	0.029211	0.0521716	0.086649	0.135949	0.203788	0.294528	0.409836
Togo	MAF	TGO	-3.96808e-06	-6.94489e-06	-4.15423e-06	1.4861e-05	7.24464e-05	0.000212272	0.000511029	0.00112414	0.00226271	0.00469294	0.00908788	0.0161942	0.0269525	0.0425082	0.0641742	0.0934654	0.130999
Tunisia	MAF	TUN	-5.11459e-05	-8.81338e-05	-5.12233e-05	0.000175142	0.000788611	0.00206334	0.00429111	0.0079936	0.0135075	0.0234802	0.0379644	0.0563609	0.0784037	0.103926	0.133038	0.166173	0.202102
Tanzania, United Republic of	MAF	TZA	-4.92649e-05	-9.31697e-05	-6.01117e-05	0.000229658	0.0011697	0.00351517	0.00855134	0.0187861	0.0374077	0.0762551	0.144338	0.250274	0.404734	0.620364	0.911571	1.29478	1.77437
Uganda	MAF	UGA	-3.24613e-05	-6.17186e-05	-4.02445e-05	0.000156573	0.000821553	0.00256349	0.00650717	0.0149524	0.0311702	0.0664775	0.131522	0.238122	0.401004	0.638015	0.969755	1.41968	1.99801
Yemen	MAF	YEM	-3.70551e-05	-6.47943e-05	-3.98775e-05	0.000148353	0.000738976	0.0021596	0.00507571	0.0107377	0.0205779	0.0403584	0.0733745	0.122004	0.188664	0.276077	0.387252	0.525391	0.687368
South Africa	MAF	ZAF	-0.000269833	-0.000435714	-0.000237588	0.000769552	0.00332536	0.00846703	0.0174489	0.0326195	0.0557383	0.0980285	0.160953	0.243896	0.346629	0.469409	0.612762	0.777198	0.955295
Zambia	MAF	ZMB	-2.55117e-05	-4.77e-05	-3.06385e-05	0.000116938	0.000599538	0.001822	0.00449101	0.0100058	0.0202153	0.0417767	0.0801627	0.140902	0.230515	0.356551	0.527071	0.750879	1.02914
Zimbabwe	MAF	ZWE	-8.81341e-06	-1.46274e-05	-8.81574e-06	3.30535e-05	0.000170594	0.000526408	0.00131709	0.00296548	0.00602068	0.0124858	0.0239891	0.0421241	0.0688002	0.106307	0.157272	0.224744	0.309377
Australia	OBU	AUS	0.0374855	0.0344895	-0.0104587	-0.103401	-0.247547	-0.346165	-0.410252	-0.44481	-0.454791	-0.441737	-0.406943	-0.350953	-0.273804	-0.175141	-0.0541444	0.0854128	0.242786
Canada	OBU	CAN	0.0491288	0.0435336	-0.0128812	-0.125837	-0.298648	-0.412722	-0.483812	-0.518922	-0.524884	-0.506465	-0.465285	-0.401432	-0.313994	-0.201639	-0.0626316	0.0993364	0.284102
New Zealand	OBU	NZL	0.00486426	0.00431117	-0.00127349	-0.0124486	-0.029861	-0.0422884	-0.0512097	-0.0568003	-0.0593083	-0.0589478	-0.0556677	-0.0492574	-0.039452	-0.0259238	-0.00823172	0.0133397	0.0389297
Albania	OWE	ALB	0.000588763	0.000884358	0.000995781	0.000962847	0.000799913	0.000499911	3.03102e-05	7.90118e-05	0.000638724	0.00168383	0.00320296	0.00520741	0.00770255	0.0106754	0.0141239	0.0180704	0.0225697
Bosnia and Herzegovina	OWE	BIH	0.00081766	0.0013142	0.0015527	0.0015525	0.00131125	0.000817665	4.88362e-05	0.000124481	0.000984117	0.00251599	0.00464672	0.00732283	0.0104691	0.014058	0.0180685	0.022505	0.0273949
Switzerland	OWE	CHE	0.00896353	0.0129246	0.0139464	0.0130511	0.0106254	0.00657307	0.000398405	0.00104267	0.00847524	0.0225445	0.0434358	0.0715166	0.107272	0.151102	0.203179	0.263747	0.333312
Iceland	OWE	ISL	0.000298405	0.000454932	0.000522452	0.000518609	0.000443512	0.000285276	1.78156e-05	4.78159e-05	0.000397343	0.00108119	0.00213149	0.00358427	0.00547802	0.0078521	0.0107569	0.0142514	0.01839
Macedonia, The former Yugoslav Republic of	OWE	MKD	0.000603037	0.000968801	0.00115913	0.00118969	0.00103567	0.000668513	4.15812e-05	0.000110856	0.000913661	0.00244617	0.00470644	0.00768175	0.0113384	0.0156447	0.0205641	0.0260716	0.0321452
Montenegro	OWE	MNE	0.000183799	0.000277891	0.000315675	0.000307841	0.000255943	0.000158959	9.58733e-06	2.49828e-05	0.000202704	0.000535399	0.00101899	0.00165104	0.0024291	0.003352	0.00441839	0.0056287	0.00698053
Norway	OWE	NOR	0.00653226	0.00935211	0.0101075	0.00943918	0.00756315	0.00458303	0.000274648	0.000717337	0.00584483	0.0156473	0.030463	0.0507842	0.0772621	0.110429	0.150785	0.198894	0.255368
Serbia	OWE	SRB	0.0018693	0.00282474	0.00318571	0.00306335	0.00251763	0.00155398	9.37113e-05	0.000244828	0.00199281	0.00529046	0.0101141	0.0164876	0.0244771	0.0340886	0.0453156	0.0581403	0.0725794
Turkey	OWE	TUR	0.0329339	0.0521614	0.060921	0.0606837	0.0517079	0.0329823	0.0020429	0.00543932	0.0447728	0.120205	0.233256	0.386202	0.581607	0.82241	1.11167	1.45196	1.84495
Russian Federation, The	RUS	RUS	-0.0402463	-0.0999395	-0.188972	-0.321327	-0.51666	-0.801857	-0.980283	-1.07348	-1.10201	-1.07796	-1.00834	-0.897115	-0.746504	-0.557845	-0.332091	-0.0701245	0.227034
United States of America, The	USA	USA	-0.241076	-0.630373	-1.20496	-2.01487	-3.12402	-4.17786	-4.82831	-5.15786	-5.23054	-5.08543	-4.74591	-4.22547	-3.5317	-2.66882	-1.63941	-0.445407	0.919496

## Sheet: Fig3ab&SFig2
	relative benefits (trillion $/yr, 2011PPP)																		relative costs (trillion $/yr, 2011PPP)																		Net income (trillion $/yr, 2011PPP)
SP1.5A	2020	2025	2030	2035	2040	2045	2050	2055	2060	2065	2070	2075	2080	2085	2090	2095	2100		2020	2025	2030	2035	2040	2045	2050	2055	2060	2065	2070	2075	2080	2085	2090	2095	2100		2020	2025	2030	2035	2040	2045	2050	2055	2060	2065	2070	2075	2080
USA	0.00214653	0.025483	0.0946978	0.24594	0.52917	1.00351	1.73566	2.79622	4.25376	6.16764	8.58554	11.5445	15.074	19.1953	23.9222	29.2615	35.2501		1.84505	4.22834	7.18657	10.7326	13.9229	16.4166	18.3713	19.871	21.0198	21.8988	22.4027	22.7664	23.0357	23.238	23.3909	23.5069	23.5956		-1.84291	-4.20285	-7.09187	-10.4867	-13.3937	-15.4131	-16.6357	-17.0748	-16.7661	-15.7311	-13.8171	-11.2219	-7.96174
CHN	0.0162088	0.0775931	0.239597	0.590831	1.25491	2.38758	4.16482	6.73884	10.2327	14.7202	20.2218	26.7149	34.1428	42.4234	51.4586	61.1413	71.3605		0.373491	0.913945	1.80612	3.29	5.65888	9.24145	11.9901	13.9706	15.3882	16.3968	17.1109	17.6145	17.9688	18.2174	18.3918	18.514	18.5997		-0.357282	-0.836352	-1.56653	-2.69917	-4.40397	-6.85388	-7.82529	-7.23175	-5.15541	-1.67653	3.11091	9.10038	16.174
JPN	0.00246622	0.0128398	0.0361836	0.0783855	0.147668	0.255958	0.416554	0.642825	0.946914	1.33842	1.82412	2.40844	3.09368	3.8802	4.76661	5.75	6.82591		0.369812	0.80677	1.32526	1.89985	2.32893	2.65326	2.90028	3.08014	3.21088	3.30575	3.37448	3.42422	3.46017	3.48614	3.50487	3.5164	3.52414		-0.367345	-0.79393	-1.28907	-1.82147	-2.18126	-2.3973	-2.48373	-2.43732	-2.26396	-1.96732	-1.55036	-1.01578	-0.36649
RUS	0.000487008	0.0048138	0.0176053	0.0459396	0.100117	0.193317	0.34017	0.556952	0.859891	1.26345	1.77953	2.4176	3.18462	4.08508	5.12111	6.29264	7.59738		0.324318	0.758001	1.34623	2.14413	3.00653	3.66962	4.18395	4.56644	4.85103	5.06274	5.22015	5.33711	5.42396	5.48841	5.5362	5.57162	5.59787		-0.323831	-0.753188	-1.32863	-2.09819	-2.90642	-3.4763	-3.84378	-4.00949	-3.99114	-3.79929	-3.44062	-2.91951	-2.23934
IND	0.0157667	0.0788193	0.247123	0.620446	1.35794	2.6973	4.96574	8.57986	14.0356	21.8583	32.2121	45.4194	61.7602	81.4636	104.702	131.59	162.177		0.0243359	0.0661188	0.14183	0.279676	0.526923	0.960003	1.69811	2.80205	3.97361	4.8731	5.5342	6.01663	6.36683	6.62007	6.80271	6.93419	7.02876		-0.0085692	0.0127005	0.105293	0.34077	0.831017	1.7373	3.26763	5.77781	10.062	16.9852	26.6779	39.4028	55.3934
OBU	0.00016855	0.00420407	0.0171736	0.0469521	0.102417	0.196153	0.344156	0.565006	0.878713	1.3053	1.86413	2.57403	3.45302	4.51776	5.78578	7.22404	8.83134		0.547418	1.38401	2.44025	3.27133	3.93432	4.4674	4.8981	5.2334	5.49392	5.69598	5.85249	5.97354	6.06707	6.13922	6.19491	6.23648	6.26746		-0.547249	-1.37981	-2.42308	-3.22438	-3.83191	-4.27125	-4.55395	-4.66839	-4.6152	-4.39068	-3.98836	-3.39951	-2.61405
EU	0.00974035	0.049237	0.14621	0.340852	0.688948	1.26508	2.1544	3.46343	5.2663	7.64907	10.6904	14.4636	19.0366	24.4723	30.8283	38.1575	46.5065		0.736538	1.6846	2.91074	4.50219	6.53242	8.12854	9.39442	10.3598	11.0812	11.6196	12.0213	12.321	12.5447	12.7118	12.8367	12.9302	13.0003		-0.726797	-1.63536	-2.76453	-4.16133	-5.84347	-6.86346	-7.24002	-6.89641	-5.81491	-3.97054	-1.33091	2.14257	6.4919
OWE	0.00299983	0.0136639	0.0395293	0.0917839	0.186372	0.345198	0.595804	0.969004	1.49777	2.1996	3.09813	4.21517	5.5705	7.18174	9.06427	11.2312	13.6929		-0.00372476	0.0360742	0.123266	0.268557	0.489664	0.762518	0.982553	1.15043	1.27833	1.37352	1.44436	1.4971	1.53639	1.5657	1.58757	1.60392	1.61616		0.00672458	-0.0224103	-0.0837362	-0.176773	-0.303293	-0.41732	-0.386749	-0.18143	0.219446	0.826082	1.65377	2.71808	4.03411
EES	0.00108758	0.00589632	0.018672	0.0451599	0.0943231	0.177996	0.311137	0.510359	0.792686	1.1748	1.67214	2.29879	3.06718	3.98784	5.06928	6.31786	7.73759		0.0451302	0.116189	0.225011	0.381986	0.609128	0.934492	1.26853	1.51472	1.69642	1.83055	1.92956	2.00262	2.05652	2.09626	2.12557	2.14716	2.16308		-0.0440426	-0.110293	-0.206339	-0.336826	-0.514804	-0.756496	-0.957391	-1.00436	-0.903733	-0.655753	-0.257425	0.296166	1.01066
Asia	0.00632502	0.0317463	0.0994183	0.248716	0.541906	1.07149	1.96454	3.38221	5.49944	8.44128	12.3628	17.4148	23.7401	31.4699	40.721	51.5937	64.1686		0.0562282	0.141542	0.276619	0.49385	0.843813	1.4043	2.2932	3.32291	4.1067	4.68869	5.12023	5.44	5.67688	5.8524	5.98252	6.07906	6.15078		-0.0499031	-0.109796	-0.177201	-0.245134	-0.301906	-0.332815	-0.328656	0.0593004	1.39274	3.75259	7.24254	11.9748	18.0632
MAF	0.0196219	0.0960124	0.293403	0.719026	1.5423	3.0182	5.50603	9.4824	15.5511	24.4377	36.9768	54.144	77.0608	106.995	145.35	193.608	251.452		0.0531395	0.13663	0.270552	0.487394	0.839229	1.40838	2.32285	3.61949	5.2538	6.51291	7.48224	8.22819	8.80218	9.24395	9.58398	9.84554	10.0403		-0.0335177	-0.0406179	0.0228506	0.231632	0.703071	1.60982	3.18318	5.86292	10.2973	17.9248	29.4946	45.9158	68.2586
LAM	0.00608519	0.0299488	0.0900628	0.215393	0.448964	0.851742	1.50456	2.50214	3.91296	5.82356	8.31835	11.48	15.3885	20.1201	25.7467	32.335	39.9448		0.16491	0.404167	0.753428	1.26525	2.01622	3.1176	4.32668	5.25592	5.95055	6.46906	6.85587	7.14441	7.3597	7.52044	7.64054	7.73038	7.79765		-0.158825	-0.374219	-0.663366	-1.04986	-1.56725	-2.26585	-2.82213	-2.75378	-2.03759	-0.645499	1.46248	4.33563	8.02884
global	0.0831036	0.430258	1.33968	3.28942	6.99503	13.4635	24.0036	40.1892	63.7279	96.3793	139.606	195.095	264.572	349.792	452.536	574.502	715.545		4.53665	10.6764	18.8059	29.0169	40.7089	53.1642	64.6301	74.7469	83.3044	89.7275	94.3485	97.7657	100.299	102.18	103.578	104.616	105.382		-4.45355	-10.2461	-17.4662	-25.7274	-33.7139	-39.7007	-40.6266	-34.5577	-19.5765	6.65184	45.2574	97.3296	164.273
SP1.5B	2020	2025	2030	2035	2040	2045	2050	2055	2060	2065	2070	2075	2080	2085	2090	2095	2100		2020	2025	2030	2035	2040	2045	2050	2055	2060	2065	2070	2075	2080	2085	2090	2095	2100		2020	2025	2030	2035	2040	2045	2050	2055	2060	2065	2070	2075	2080
USA	0.00248685	0.0196905	0.069293	0.178426	0.385669	0.736924	1.28523	2.08687	3.19302	4.64834	6.49016	8.74707	11.4407	14.5867	18.1954	22.2717	26.8437		1.21629	2.8806	5.0582	7.80832	10.123	11.8199	13.0672	13.9644	14.6088	15.071	15.4022	15.5815	15.7029	15.7873	15.8466	15.8886	15.9187		-1.2138	-2.86091	-4.98891	-7.62989	-9.7373	-11.083	-11.782	-11.8775	-11.4158	-10.4226	-8.912	-6.83443	-4.26226
CHN	0.0101901	0.0503359	0.159588	0.403335	0.875759	1.69816	3.00697	4.92564	7.54692	10.9266	15.0828	19.998	25.6284	31.9111	38.7709	46.1262	53.8923		0.239754	0.602246	1.22686	2.311	4.11705	6.55216	8.30458	9.48863	10.2832	10.8132	11.165	11.3975	11.5509	11.6518	11.7181	11.7617	11.7903		-0.229564	-0.55191	-1.06727	-1.90766	-3.24129	-4.85399	-5.29761	-4.56299	-2.73628	0.113379	3.91787	8.60052	14.0775
JPN	0.00155198	0.00825711	0.0237919	0.0523752	0.101571	0.180561	0.299797	0.469859	0.699687	0.996424	1.36536	1.80978	2.33134	2.93023	3.60536	4.35451	5.17439		0.253001	0.56777	0.959405	1.40324	1.71417	1.93458	2.09199	2.19945	2.27268	2.32249	2.35633	2.37929	2.39485	2.40538	2.41251	2.41733	2.42059		-0.251449	-0.559513	-0.935613	-1.35086	-1.61259	-1.75402	-1.79219	-1.72959	-1.57299	-1.32607	-0.99097	-0.569509	-0.0635106
RUS	0.000487305	0.00363992	0.0127776	0.033212	0.0728738	0.141882	0.251888	0.415826	0.645874	0.952932	1.34623	1.83287	2.41805	3.10508	3.8955	4.78918	5.78438		0.217199	0.522492	0.957004	1.57557	2.20107	2.65218	2.98024	3.20893	3.36842	3.47962	3.55712	3.61111	3.64868	3.67482	3.693	3.70563	3.7144		-0.216712	-0.518852	-0.944227	-1.54235	-2.1282	-2.5103	-2.72835	-2.7931	-2.72254	-2.52669	-2.21089	-1.77823	-1.23063
IND	0.00995066	0.0507427	0.162847	0.418924	0.938106	1.90148	3.56235	6.24664	10.3318	16.2149	24.0339	34.0383	46.4448	61.4311	79.1316	99.6356	122.985		0.0154874	0.0432182	0.0956575	0.195332	0.381993	0.723335	1.3306	2.23203	2.88811	3.36065	3.68636	3.90923	4.06094	4.1638	4.23335	4.28029	4.31195		-0.00553669	0.00752443	0.0671894	0.223592	0.556113	1.17814	2.23175	4.01461	7.4437	12.8543	20.3476	30.1291	42.3839
OBU	0.000424819	0.00342751	0.0125096	0.0338417	0.0743336	0.143809	0.254888	0.422238	0.660911	0.98605	1.41261	1.95488	2.62649	3.44007	4.40895	5.50793	6.73608		0.301189	0.847083	1.69747	2.34051	2.82125	3.18348	3.45775	3.65785	3.80355	3.90946	3.98635	4.04209	4.08246	4.11166	4.13278	4.14756	4.15789		-0.300764	-0.843656	-1.68496	-2.30667	-2.74691	-3.03967	-3.20286	-3.23561	-3.14264	-2.92341	-2.57374	-2.08722	-1.45597
EU	0.00656932	0.0328958	0.098794	0.234351	0.482413	0.900235	1.55502	2.53056	3.8827	5.67644	7.97289	10.8276	14.2921	18.414	23.2373	28.8021	35.1444		0.476262	1.12466	2.00589	3.20518	4.67581	5.76019	6.56659	7.14319	7.54707	7.82965	8.02729	8.16552	8.26224	8.32997	8.37744	8.41075	8.43415		-0.469693	-1.09176	-1.9071	-2.97083	-4.1934	-4.85995	-5.01157	-4.61263	-3.66437	-2.15321	-0.0543941	2.66208	6.02986
OWE	0.00194154	0.00888018	0.0261832	0.062163	0.128963	0.243502	0.427045	0.703955	1.09916	1.62612	2.30332	3.14742	4.17351	5.39507	6.82391	8.4701	10.3418		-0.02265	-0.00643277	0.0497761	0.154404	0.323309	0.50857	0.648709	0.748976	0.820593	0.870565	0.905429	0.929762	0.946759	0.958642	0.966959	0.972786	0.976873		0.0245916	0.015313	-0.0235929	-0.0922414	-0.194345	-0.265068	-0.221664	-0.0450208	0.278568	0.755551	1.39789	2.21765	3.22675
EES	0.000721292	0.00391433	0.0125878	0.0310408	0.0661003	0.126945	0.225347	0.374147	0.58627	0.874414	1.25058	1.72548	2.30855	3.00781	3.82971	4.77913	5.85918		0.0290701	0.0768601	0.153213	0.268091	0.44147	0.700538	0.913346	1.06048	1.16229	1.23275	1.28149	1.31521	1.33852	1.35464	1.36578	1.37347	1.37879		-0.0283488	-0.0729458	-0.140625	-0.23705	-0.37537	-0.573593	-0.688	-0.686335	-0.576022	-0.358332	-0.0309152	0.410266	0.970028
Asia	0.00401142	0.0205203	0.0657358	0.168381	0.375072	0.756163	1.40967	2.46098	4.04122	6.24608	9.1954	13.004	17.7805	23.6248	30.6259	38.8604	48.3901		0.0343106	0.0905665	0.184472	0.342447	0.607997	1.05141	1.78447	2.39922	2.83806	3.14358	3.35596	3.50348	3.60594	3.67711	3.72657	3.76097	3.78493		-0.0302992	-0.0700463	-0.118736	-0.174066	-0.232925	-0.29525	-0.3748	0.0617636	1.20316	3.1025	5.83944	9.50052	14.1746
MAF	0.0124177	0.0618974	0.193451	0.485439	1.06486	2.12582	3.94567	6.89539	11.4338	18.106	27.5576	40.5356	57.899	80.6192	109.771	146.493	190.556		0.0337646	0.0890241	0.181379	0.337233	0.600821	1.04522	1.78926	2.88787	3.80179	4.46228	4.93911	5.28315	5.53136	5.71046	5.8397	5.9329	5.99798		-0.021347	-0.0271267	0.012072	0.148206	0.464043	1.0806	2.15641	4.00752	7.63197	13.6437	22.6185	35.2525	52.3677
LAM	0.00395749	0.0196271	0.0600929	0.146771	0.312278	0.603499	1.08347	1.82537	2.88145	4.31748	6.19887	8.58851	11.5472	15.1329	19.4004	24.4006	30.1794		0.102009	0.260407	0.503755	0.876811	1.44815	2.32219	3.09199	3.64692	4.03587	4.30804	4.49837	4.63146	4.72455	4.7897	4.83534	4.86734	4.88981		-0.0980512	-0.240779	-0.443662	-0.73004	-1.13587	-1.71869	-2.00852	-1.82156	-1.15441	0.00943381	1.70049	3.95705	6.82264
global	0.0547105	0.283829	0.897651	2.24826	4.878	9.55898	17.3073	29.3575	47.0028	71.5718	104.21	146.21	198.891	263.598	341.696	434.491	541.887		2.89569	7.09849	13.0731	20.8181	29.456	38.2538	46.0267	52.6379	57.4304	60.8033	63.1609	64.7493	65.8501	66.6152	67.1481	67.5194	67.7764		-2.84098	-6.81466	-12.1754	-18.5699	-24.578	-28.6948	-28.7194	-23.2805	-10.4276	10.7685	41.0488	81.4602	133.041
SP1.5C	2020	2025	2030	2035	2040	2045	2050	2055	2060	2065	2070	2075	2080	2085	2090	2095	2100		2020	2025	2030	2035	2040	2045	2050	2055	2060	2065	2070	2075	2080	2085	2090	2095	2100		2020	2025	2030	2035	2040	2045	2050	2055	2060	2065	2070	2075	2080
USA	0.00230369	0.0164831	0.0576165	0.149917	0.328117	0.631727	1.10838	1.80498	2.76364	4.02112	5.60807	7.54782	9.85806	12.5515	15.6361	19.1156	23.0138		0.918744	2.24203	4.05282	6.43834	8.07912	9.20249	9.97324	10.4907	10.8375	11.0697	11.2249	11.3034	11.3531	11.3852	11.4063	11.4203	11.4296		-0.91644	-2.22555	-3.9952	-6.28843	-7.75101	-8.57076	-8.86486	-8.6857	-8.07387	-7.04855	-5.61685	-3.75562	-1.495
CHN	0.00768841	0.038996	0.126765	0.328248	0.727171	1.43105	2.55869	4.21377	6.47221	9.37859	12.9458	17.1567	21.9724	27.3382	33.1896	39.4567	46.0677		0.183952	0.474913	0.999184	1.95072	3.60825	5.21862	6.3009	6.98354	7.41109	7.67725	7.84211	7.94384	8.00644	8.04489	8.06848	8.08295	8.09182		-0.176264	-0.435917	-0.87242	-1.62247	-2.88108	-3.78756	-3.7422	-2.76976	-0.938879	1.70134	5.1037	9.21289	13.966
JPN	0.00116185	0.0063649	0.0187685	0.042215	0.0837593	0.151463	0.254641	0.401981	0.600732	0.856695	1.17413	1.55565	2.00248	2.51468	3.09121	3.73014	4.42864		0.197633	0.455122	0.790165	1.12688	1.34721	1.49303	1.59023	1.65217	1.69155	1.71656	1.73241	1.74245	1.7488	1.75281	1.75535	1.75695	1.75795		-0.196471	-0.448757	-0.771396	-1.08466	-1.26345	-1.34157	-1.33559	-1.25019	-1.09082	-0.859867	-0.55828	-0.186806	0.253679
RUS	0.000432704	0.00301146	0.010565	0.0278273	0.0619416	0.121567	0.217193	0.359674	0.559107	0.824515	1.1635	1.58188	2.08385	2.67206	3.34765	4.11041	4.95879		0.166086	0.410325	0.773497	1.31349	1.75681	2.05542	2.25812	2.38999	2.47579	2.53162	2.56793	2.59153	2.60686	2.61681	2.62327	2.62746	2.63018		-0.165653	-0.407314	-0.762932	-1.28566	-1.69487	-1.93386	-2.04093	-2.03031	-1.91669	-1.70711	-1.40443	-1.00965	-0.523008
IND	0.00751751	0.0391758	0.128722	0.339213	0.775258	1.59516	3.02331	5.33916	8.85845	13.9197	20.6377	29.2228	39.8576	52.6909	67.8353	85.3651	105.315		0.011836	0.033984	0.0777738	0.164819	0.335259	0.661046	1.26686	1.78607	2.13897	2.37627	2.52896	2.62648	2.68843	2.72764	2.75239	2.76798	2.7778		-0.00431848	0.00519184	0.0509484	0.174394	0.439999	0.934111	1.75645	3.55309	6.71948	11.5435	18.1087	26.5964	37.1691
OBU	0.00042952	0.00290997	0.0104409	0.0284136	0.0630188	0.122976	0.219563	0.365111	0.572177	0.853416	1.22132	1.68782	2.26429	2.96126	3.78991	4.72852	5.77623		0.202829	0.638871	1.34804	1.83663	2.17769	2.41752	2.58695	2.70228	2.78063	2.83377	2.86976	2.89411	2.91057	2.92168	2.92918	2.93408	2.93727		-0.2024	-0.635961	-1.3376	-1.80822	-2.11467	-2.29455	-2.36739	-2.33717	-2.20845	-1.98035	-1.64844	-1.2063	-0.646282
EU	0.00510936	0.0258158	0.0789644	0.191308	0.401256	0.758064	1.32174	2.16269	3.32679	4.86806	6.83732	9.28075	12.2413	15.7585	19.869	24.6065	30.0009		0.361803	0.881963	1.62319	2.67856	3.72015	4.43735	4.93523	5.26749	5.48469	5.62652	5.71909	5.77951	5.81897	5.84476	5.86163	5.87267	5.87992		-0.356693	-0.856148	-1.54422	-2.48725	-3.3189	-3.67929	-3.61349	-3.10481	-2.15791	-0.75846	1.11823	3.50124	6.42229
OWE	0.00147669	0.00686268	0.0206971	0.0503108	0.106501	0.204189	0.361907	0.60027	0.940208	1.39282	1.97356	2.69633	3.57375	4.61708	5.83618	7.23946	8.83374		-0.0279565	-0.0178762	0.0301641	0.124659	0.283022	0.40548	0.491983	0.549762	0.588281	0.613367	0.6297	0.64034	0.647276	0.651802	0.654759	0.656692	0.657958		0.0294332	0.0247389	-0.00946701	-0.0743485	-0.176522	-0.201291	-0.130076	0.0505083	0.351927	0.77945	1.34385	2.05598	2.92647
EES	0.000556968	0.00306445	0.0100543	0.025336	0.0549759	0.107094	0.191963	0.320345	0.503099	0.750867	1.07368	1.48048	1.97911	2.57623	3.27718	4.086	5.00525		0.022345	0.0607563	0.12491	0.225819	0.385052	0.575486	0.706888	0.791715	0.846498	0.881876	0.904718	0.919462	0.928977	0.935115	0.939074	0.941627	0.943273		-0.0217881	-0.0576918	-0.114856	-0.200483	-0.330076	-0.468392	-0.514925	-0.47137	-0.343399	-0.131008	0.168964	0.561016	1.05014
Asia	0.00303724	0.0158712	0.0520334	0.136456	0.310022	0.634064	1.19504	2.09877	3.4555	5.3453	7.86876	11.1222	15.1965	20.1752	26.1327	33.1331	41.2279		0.0253653	0.0702021	0.148903	0.28732	0.530234	0.953591	1.48042	1.83457	2.07056	2.22391	2.3234	2.3879	2.42971	2.45681	2.47439	2.4858	2.49322		-0.0223281	-0.0543309	-0.09687	-0.150864	-0.220212	-0.319527	-0.285388	0.264207	1.38494	3.12138	5.54536	8.73426	12.7668
MAF	0.00939083	0.0478073	0.152905	0.392893	0.879371	1.78179	3.34528	5.88711	9.79297	15.5259	23.6351	34.7557	49.617	69.0434	93.9468	125.294	162.883		0.0257205	0.0696711	0.146372	0.281551	0.520251	0.940261	1.674	2.40063	2.89187	3.22331	3.44666	3.59707	3.69835	3.76656	3.8125	3.84343	3.86358		-0.0163297	-0.0218637	0.006533	0.111341	0.359119	0.841531	1.67128	3.48648	6.9011	12.3025	20.1885	31.1587	45.9186
LAM	0.00302663	0.0152607	0.0477276	0.119236	0.258683	0.50731	0.920348	1.55936	2.46797	3.70136	5.31435	7.35962	9.88805	12.9482	16.5859	20.8438	25.7604		0.0760238	0.202211	0.405871	0.732322	1.25442	1.91366	2.38877	2.70854	2.91773	3.05435	3.14351	3.20169	3.23967	3.26447	3.28069	3.29131	3.29826		-0.0729972	-0.18695	-0.358144	-0.613086	-0.99574	-1.40635	-1.46843	-1.14918	-0.449758	0.647008	2.17084	4.15793	6.64838
global	0.0421314	0.221623	0.71526	1.83137	4.05007	8.04646	14.7181	25.1132	40.3129	61.4383	89.4533	125.448	170.534	225.847	292.538	371.709	463.271		2.16438	5.52217	10.5209	17.1611	23.9975	30.274	35.6536	39.5574	42.1352	43.8285	44.9332	45.6278	46.0771	46.3686	46.558	46.6812	46.7608		-2.12225	-5.30055	-9.80563	-15.3297	-19.9474	-22.2275	-20.9355	-14.4442	-1.82233	17.6098	44.5201	79.82	124.457
SP1.5D	2020	2025	2030	2035	2040	2045	2050	2055	2060	2065	2070	2075	2080	2085	2090	2095	2100		2020	2025	2030	2035	2040	2045	2050	2055	2060	2065	2070	2075	2080	2085	2090	2095	2100		2020	2025	2030	2035	2040	2045	2050	2055	2060	2065	2070	2075	2080
USA	0.00194427	0.0129849	0.0453986	0.119599	0.264514	0.513632	0.906905	1.48143	2.27067	3.30381	4.60518	6.19353	8.08276	10.2827	12.7995	15.636	18.8112		0.690069	1.7527	3.29925	5.08917	6.22331	6.94453	7.40403	7.69047	7.86873	7.97953	8.04832	8.08229	8.10146	8.11295	8.11994	8.12422	8.12688		-0.688125	-1.73971	-3.25385	-4.96958	-5.9588	-6.4309	-6.49713	-6.20903	-5.59806	-4.67571	-3.44314	-1.88876	-0.0187052
CHN	0.0054353	0.0284584	0.0952999	0.253159	0.573004	1.14546	2.06872	3.42529	5.27534	7.65354	10.5689	14.0067	17.9344	22.3068	27.0711	32.1704	37.5464		0.132644	0.352836	0.769072	1.56153	3.00958	4.04241	4.68721	5.06489	5.28455	5.41151	5.48454	5.52638	5.55029	5.56392	5.57169	5.57611	5.57863		-0.127208	-0.324377	-0.673772	-1.30837	-2.43657	-2.89695	-2.61849	-1.6396	-0.00920679	2.24202	5.0844	8.48036	12.3841
JPN	0.000844768	0.00464876	0.0140299	0.0324897	0.0659667	0.121262	0.206156	0.327442	0.490831	0.700882	0.960933	1.27301	1.63805	2.05601	2.526	3.04641	3.61493		0.146136	0.346361	0.620006	0.870308	1.02248	1.11602	1.17392	1.20817	1.22839	1.24032	1.24733	1.25146	1.25388	1.25531	1.25614	1.25663	1.25692		-0.145291	-0.341712	-0.605976	-0.837819	-0.956516	-0.994757	-0.96776	-0.880724	-0.737561	-0.539433	-0.286401	0.0215537	0.384167
RUS	0.000355224	0.0023473	0.00826991	0.0220758	0.049871	0.0988313	0.177786	0.29538	0.459678	0.677869	0.955989	1.29866	1.70917	2.18957	2.7407	3.36231	4.05313		0.121497	0.309433	0.603118	1.06205	1.36833	1.55998	1.68077	1.75372	1.7978	1.82442	1.8405	1.8502	1.85605	1.85958	1.8617	1.86298	1.86375		-0.121142	-0.307086	-0.594848	-1.03997	-1.31846	-1.46115	-1.50298	-1.45834	-1.33812	-1.14655	-0.884506	-0.551538	-0.146874
IND	0.00532354	0.0284789	0.0962468	0.260199	0.608004	1.27177	2.43893	4.33514	7.21628	11.358	16.8524	23.8704	32.5596	43.0401	55.4028	69.7074	85.9815		0.00849973	0.0251746	0.0597561	0.131874	0.280019	0.576971	1.02715	1.31425	1.49551	1.60872	1.67636	1.71648	1.74015	1.75406	1.76221	1.76698	1.76977		-0.00317619	0.00330424	0.0364907	0.128325	0.327985	0.694803	1.41178	3.02089	5.72077	9.74931	15.176	22.154	30.8194
OBU	0.000386567	0.00232137	0.00823345	0.0225503	0.0506263	0.0998411	0.179641	0.299871	0.470604	0.701995	1.00407	1.38641	1.85817	2.42778	3.10421	3.8697	4.72348		0.111589	0.434346	1.00246	1.36618	1.60194	1.75585	1.85676	1.92052	1.96073	1.98605	2.00196	2.01196	2.01824	2.02217	2.02464	2.02613	2.02704		-0.111203	-0.432025	-0.994225	-1.34363	-1.55132	-1.656	-1.67712	-1.62065	-1.49012	-1.28405	-0.997898	-0.625551	-0.16007
EU	0.0037295	0.0190975	0.0597418	0.147964	0.316534	0.606341	1.06758	1.75646	2.70945	3.96975	5.578	7.57135	9.98414	12.8481	16.1927	20.0447	24.4286		0.256271	0.648937	1.23824	2.11895	2.8381	3.29805	3.59456	3.7783	3.88982	3.95743	3.99841	4.02324	4.0383	4.04744	4.05299	4.05637	4.05842		-0.252542	-0.629839	-1.1785	-1.97098	-2.52157	-2.69171	-2.52698	-2.02184	-1.18037	0.0123195	1.5796	3.54811	5.94584
OWE	0.00105448	0.00499875	0.015492	0.0386153	0.0835451	0.162677	0.291441	0.486386	0.764382	1.13427	1.60845	2.19817	2.91355	3.76365	4.7564	5.89856	7.19564		-0.0324984	-0.0288556	0.00912917	0.0893184	0.21013	0.288646	0.340161	0.372114	0.391894	0.403856	0.411088	0.415462	0.41811	0.419714	0.420687	0.421278	0.421637		0.0335529	0.0338544	0.00636283	-0.050703	-0.126585	-0.125969	-0.0487199	0.114272	0.372487	0.73041	1.19737	1.78271	2.49544
EES	0.000403616	0.00226152	0.00760367	0.0196036	0.0434081	0.0858617	0.155388	0.260642	0.410372	0.613137	0.876987	1.20912	1.61581	2.10238	2.67312	3.33121	4.07874		0.0161422	0.0452513	0.0962415	0.180359	0.319595	0.441706	0.519987	0.566917	0.595058	0.61193	0.622045	0.628107	0.631739	0.633914	0.635218	0.635998	0.636465		-0.0157385	-0.0429897	-0.0886378	-0.160755	-0.276187	-0.355844	-0.364599	-0.306275	-0.184686	0.0012064	0.254942	0.581009	0.984071
Asia	0.00215558	0.0115588	0.0389628	0.104772	0.243216	0.505344	0.96304	1.70118	2.80889	4.35052	6.40709	9.05628	12.3712	16.4191	21.2597	26.9444	33.5147		0.0171554	0.050666	0.112929	0.227843	0.43911	0.82465	1.1383	1.33413	1.45532	1.52844	1.57249	1.599	1.61496	1.62457	1.63036	1.63385	1.63595		-0.0149998	-0.0391073	-0.0739665	-0.123071	-0.195894	-0.319306	-0.175262	0.367043	1.35357	2.82208	4.8346	7.45727	10.7563
MAF	0.00665843	0.0347733	0.114333	0.301264	0.68919	1.41935	2.69594	4.77596	7.9705	12.6565	19.2806	28.3595	40.4857	56.329	76.63	102.174	132.796		0.0183935	0.0513126	0.111489	0.222591	0.428086	0.806602	1.44399	1.84551	2.09766	2.25565	2.35452	2.41635	2.45501	2.47918	2.49431	2.50376	2.50948		-0.0117351	-0.0165393	0.00284433	0.0786727	0.261104	0.612749	1.25195	2.93045	5.87285	10.4009	16.9261	25.9432	38.0307
LAM	0.00217244	0.011184	0.0358856	0.0918237	0.203446	0.405354	0.742976	1.26594	2.00926	3.01734	4.33428	6.00258	8.06313	10.555	13.515	16.9775	20.9737		0.0524527	0.147195	0.308837	0.580876	1.03705	1.45965	1.74258	1.91942	2.02684	2.09197	2.13144	2.15536	2.16985	2.17865	2.18398	2.18723	2.1892		-0.0502802	-0.136011	-0.272952	-0.489052	-0.833606	-1.0543	-0.999605	-0.653485	-0.0175783	0.925366	2.20284	3.84722	5.89327
global	0.0304637	0.163113	0.539498	1.41412	3.19133	6.43573	11.8945	20.4111	32.8563	50.1377	73.0329	102.426	139.216	184.32	238.671	303.163	377.718		1.53835	4.13535	8.23053	13.501	18.7777	23.1151	26.6094	28.7684	30.0923	30.8998	31.389	31.6763	31.848	31.9515	32.0139	32.0515	32.0741		-1.50789	-3.97224	-7.69103	-12.0869	-15.5864	-16.6793	-14.7149	-8.3573	2.76397	19.2378	41.6439	70.7495	107.368
SP1.5E	2020	2025	2030	2035	2040	2045	2050	2055	2060	2065	2070	2075	2080	2085	2090	2095	2100		2020	2025	2030	2035	2040	2045	2050	2055	2060	2065	2070	2075	2080	2085	2090	2095	2100		2020	2025	2030	2035	2040	2045	2050	2055	2060	2065	2070	2075	2080
USA	0.00141074	0.00901815	0.0318009	0.085386	0.192388	0.379234	0.675892	1.11023	1.70739	2.48929	3.47418	4.67662	6.10703	7.77274	9.67833	11.8258	14.2297		0.440881	1.1708	2.29503	3.59555	4.35645	4.80309	5.06573	5.21684	5.30364	5.35343	5.38197	5.39825	5.40538	5.40925	5.4114	5.41262	5.41331		-0.43947	-1.16178	-2.26323	-3.51017	-4.16406	-4.42386	-4.38984	-4.10661	-3.59625	-2.86414	-1.90779	-0.721626	0.701644
CHN	0.00338219	0.0184197	0.0639762	0.175733	0.408947	0.834163	1.52501	2.54385	3.93607	5.72776	7.92564	10.5195	13.4845	16.7865	20.3853	24.2378	28.2999		0.0866122	0.238061	0.539528	1.14392	2.24828	2.8876	3.25608	3.45532	3.56228	3.61935	3.64964	3.66566	3.67412	3.67856	3.6809	3.68213	3.68278		-0.08323	-0.219641	-0.475552	-0.968188	-1.83934	-2.05344	-1.73107	-0.911476	0.373789	2.10841	4.276	6.85385	9.81043
JPN	0.000549849	0.003019	0.00936706	0.022469	0.0469819	0.0882564	0.152091	0.243567	0.366959	0.525682	0.722233	0.958224	1.23433	1.5505	1.90605	2.29976	2.72987		0.0978028	0.239228	0.44298	0.624706	0.726725	0.784612	0.817684	0.835743	0.845586	0.850942	0.853852	0.855431	0.856287	0.856751	0.857002	0.857138	0.857212		-0.097253	-0.236209	-0.433612	-0.602237	-0.679743	-0.696355	-0.665592	-0.592176	-0.478627	-0.32526	-0.131619	0.102793	0.378042
RUS	0.000251255	0.0016143	0.00576429	0.0157251	0.0362558	0.0729744	0.132534	0.221444	0.345773	0.510922	0.721423	0.980846	1.29165	1.65534	2.07254	2.54305	3.06589		0.0803658	0.21159	0.427836	0.784077	0.989528	1.1082	1.17722	1.2157	1.23715	1.24911	1.25578	1.25949	1.26156	1.26271	1.26335	1.2637	1.2639		-0.0801145	-0.209975	-0.422072	-0.768351	-0.953272	-1.03522	-1.04469	-0.994256	-0.89138	-0.738191	-0.534355	-0.278644	0.0300925
IND	0.00331827	0.0183532	0.0642272	0.179554	0.431748	0.922879	1.79433	3.21558	5.38074	8.49881	12.6404	17.9378	24.5031	32.4279	41.7812	52.6089	64.9324		0.0055259	0.0169324	0.0418362	0.0965309	0.21485	0.464501	0.721555	0.872946	0.961197	1.01208	1.04014	1.05551	1.06388	1.06842	1.07088	1.07221	1.07292		-0.00220763	0.00142083	0.0223911	0.0830228	0.216898	0.458377	1.07277	2.34263	4.41954	7.48673	11.6003	16.8823	23.4393
OBU	0.000293556	0.00162546	0.00575894	0.0160331	0.0367302	0.0736487	0.133891	0.224864	0.354156	0.529412	0.758181	1.04781	1.40518	1.83664	2.34899	2.92875	3.57536		0.0293739	0.237927	0.665681	0.930086	1.08825	1.18351	1.24114	1.27474	1.29429	1.30565	1.31224	1.31607	1.31828	1.31956	1.3203	1.32072	1.32095		-0.0290803	-0.236301	-0.659922	-0.914053	-1.05152	-1.10986	-1.10725	-1.04987	-0.940132	-0.776237	-0.554062	-0.268258	0.0868955
EU	0.00239449	0.0125241	0.0403355	0.102907	0.225878	0.441084	0.786182	1.30346	2.02043	2.96963	4.18168	5.6852	7.50604	9.66817	12.1937	15.1031	18.4146		0.162835	0.433569	0.864804	1.5451	2.02714	2.31177	2.48113	2.57801	2.63228	2.66265	2.67964	2.68914	2.69446	2.69744	2.69911	2.70005	2.70058		-0.16044	-0.421045	-0.824468	-1.4422	-1.80127	-1.87068	-1.69495	-1.27455	-0.611846	0.306985	1.50205	2.99606	4.81158
OWE	0.000664327	0.00322768	0.0103493	0.0266617	0.0593215	0.11789	0.213976	0.360062	0.568887	0.847154	1.20424	1.64883	2.18857	2.83033	3.58011	4.44305	5.42332		-0.0361367	-0.0390164	-0.0127754	0.0487856	0.129738	0.178319	0.207745	0.224593	0.23422	0.239594	0.242593	0.244267	0.245203	0.245726	0.246019	0.246184	0.246276		0.0368011	0.0422441	0.0231248	-0.0221239	-0.0704167	-0.0604293	0.0062317	0.135469	0.334666	0.60756	0.961649	1.40456	1.94337
EES	0.000257271	0.00147966	0.0051332	0.0136467	0.031029	0.0626174	0.114694	0.193801	0.306547	0.459393	0.65841	0.909124	1.21628	1.58388	2.01515	2.51253	3.07756		0.0105598	0.0306091	0.0675808	0.131792	0.24368	0.319248	0.363977	0.388729	0.402428	0.410009	0.414204	0.416524	0.417808	0.418517	0.41891	0.419126	0.419246		-0.0103025	-0.0291294	-0.0624476	-0.118145	-0.212651	-0.256631	-0.249283	-0.194928	-0.0958808	0.0493838	0.244206	0.4926	0.79847
Asia	0.00134697	0.00746502	0.0260493	0.0724041	0.172865	0.366819	0.708218	1.26093	2.09225	3.25085	4.79785	6.79268	9.29058	12.3422	15.9929	20.2813	25.2389		0.00986308	0.0324412	0.0773782	0.164902	0.334246	0.618423	0.797572	0.900833	0.959818	0.99267	1.01094	1.02109	1.02673	1.02986	1.0316	1.03257	1.03311		-0.00851611	-0.0249762	-0.051329	-0.0924978	-0.16138	-0.251604	-0.089354	0.360093	1.13243	2.25818	3.78691	5.7716	8.26385
MAF	0.00415621	0.0224263	0.0763118	0.207842	0.48915	1.02932	1.98218	3.54025	5.93914	9.46403	14.4527	21.2991	30.4521	42.4193	57.7624	77.0773	100.24		0.0118943	0.0342712	0.0772727	0.160752	0.323076	0.637208	1.00097	1.21257	1.33525	1.40621	1.4472	1.47086	1.48452	1.49241	1.49696	1.49959	1.50105		-0.00773809	-0.0118449	-0.000960887	0.0470905	0.166074	0.392116	0.981219	2.32768	4.60389	8.05782	13.0055	19.8282	28.9676
LAM	0.00137275	0.0072679	0.0240863	0.0636201	0.144859	0.294658	0.546957	0.939225	1.49799	2.25673	3.24873	4.50655	6.06107	7.94176	10.1765	12.7912	15.8094		0.0313501	0.0954609	0.212248	0.419666	0.785799	1.04724	1.20885	1.30209	1.35437	1.38363	1.39999	1.40915	1.41427	1.41713	1.41874	1.41964	1.42015		-0.0299774	-0.088193	-0.188161	-0.356046	-0.64094	-0.752584	-0.661893	-0.362865	0.14362	0.873108	1.84874	3.09741	4.6468
global	0.0193979	0.10644	0.36316	0.981981	2.27615	4.68355	8.76596	15.1573	24.5163	37.5297	54.7857	76.9623	104.741	138.815	179.893	228.652	285.037		0.930927	2.70187	5.6994	9.64587	13.4678	16.3437	18.3397	19.4781	20.1225	20.4853	20.6882	20.8014	20.8625	20.8963	20.9152	20.9257	20.9315		-0.911529	-2.59543	-5.33624	-8.66389	-11.1916	-11.6602	-9.5737	-4.32085	4.39383	17.0444	34.0975	56.1609	83.878
[truncated: 4 more columns]

## Sheet: Fig3c
SP1.5A			2020	2025	2030	2035	2040	2045	2050	2055	2060	2065	2070	2075	2080	2085	2090	2095	2100
Bangladesh	Asia	BGD	-0.00267989	-0.00628275	-0.010679	-0.0154384	-0.0199044	-0.0229701	-0.023737	0.00447539	0.109752	0.307955	0.617782	1.06045	1.65407	2.41744	3.36882	4.52751	5.90985
Bhutan	Asia	BTN	-5.33123e-05	-0.000136262	-0.000245211	-0.000370418	-0.000490334	-0.000574382	-0.000595598	0.00011142	0.00269194	0.0074053	0.0144666	0.0240009	0.0359822	0.0503408	0.0669849	0.0857578	0.106416
Fiji	Asia	FJI	-2.92571e-05	-5.83961e-05	-8.93728e-05	-0.000120204	-0.000146212	-0.000161249	-0.00016108	2.95986e-05	0.000710414	0.00196529	0.00390059	0.00663073	0.0102989	0.0150712	0.0211216	0.0286085	0.0376901
Indonesia	Asia	IDN	-0.0134949	-0.0314861	-0.052923	-0.0753973	-0.0948566	-0.105747	-0.104739	0.0188354	0.438674	1.16593	2.2081	3.57459	5.27543	7.31964	9.7096	12.4424	15.5139
Cambodia	Asia	KHM	-0.000274169	-0.000630177	-0.00105003	-0.00148766	-0.00188379	-0.00215158	-0.00219648	0.000409889	0.00992536	0.0276563	0.0553427	0.0948307	0.148006	0.217209	0.305243	0.415155	0.549787
Korea, The Republic of	Asia	KOR	-0.0091586	-0.0185087	-0.0273874	-0.0347087	-0.0389069	-0.0390231	-0.0350625	0.00576903	0.12301	0.301115	0.53171	0.805823	1.12033	1.47034	1.85005	2.25424	2.68005
Lao People's Democratic Republic, The	Asia	LAO	-0.00019967	-0.000468932	-0.000792395	-0.00113481	-0.0014452	-0.00164732	-0.00167962	0.000310916	0.00745272	0.0204991	0.0404886	0.0686116	0.105948	0.153565	0.212634	0.284515	0.370914
Sri Lanka	Asia	LKA	-0.00116661	-0.00262809	-0.00429711	-0.00596791	-0.00731994	-0.0079907	-0.00781831	0.00140029	0.0327451	0.0878215	0.16779	0.273441	0.406751	0.56968	0.763364	0.987569	1.24123
Maldives	Asia	MDV	-2.36224e-05	-4.9189e-05	-7.70252e-05	-0.00010514	-0.000128791	-0.000141477	-0.000138783	2.47663e-05	0.000576963	0.00155264	0.00300289	0.00496965	0.00746195	0.0104876	0.0140646	0.0182381	0.0230575
Myanmar	Asia	MMR	-0.00128544	-0.00280912	-0.00441043	-0.00582692	-0.00683193	-0.00719239	-0.00680197	0.00117742	0.0266225	0.0693309	0.130129	0.210306	0.311882	0.437347	0.589164	0.770018	0.983649
Mongolia	Asia	MNG	-0.000222694	-0.000545081	-0.000950336	-0.00139698	-0.00179442	-0.00202571	-0.00201552	0.000361763	0.00843769	0.0225663	0.0430641	0.0697021	0.102409	0.141259	0.18653	0.238294	0.295823
Malaysia	Asia	MYS	-0.00353567	-0.00757005	-0.012023	-0.0164973	-0.0201219	-0.02189	-0.0213155	0.0037988	0.0881577	0.234103	0.444511	0.723027	1.07163	1.49168	1.9832	2.54422	3.17283
Nepal	Asia	NPL	-0.000300302	-0.000677138	-0.0011542	-0.00171021	-0.00229199	-0.00278543	-0.00305842	0.000614206	0.0160391	0.0479058	0.102199	0.186218	0.307435	0.473727	0.693156	0.974022	1.32357
Pakistan	Asia	PAK	-0.00396954	-0.0086578	-0.0143571	-0.0209272	-0.0275528	-0.0327464	-0.0349882	0.00682643	0.173281	0.504204	1.04952	1.862	2.99385	4.49837	6.42981	8.84221	11.7799
Philippines, The	Asia	PHL	-0.00321744	-0.00696189	-0.0112538	-0.0157643	-0.019938	-0.0228176	-0.0235693	0.00445806	0.109802	0.30963	0.623688	1.07425	1.68369	2.47361	3.46223	4.66612	6.09829
Singapore	Asia	SGP	-0.00202161	-0.00398732	-0.00574015	-0.00706932	-0.00774622	-0.0076092	-0.00670751	0.00108633	0.0229996	0.0558464	0.0974346	0.145857	0.19967	0.25712	0.316636	0.376609	0.436116
Thailand	Asia	THA	-0.00546466	-0.0119403	-0.0191968	-0.0263636	-0.032023	-0.0346937	-0.0335946	0.00592649	0.135779	0.355491	0.664691	1.06323	1.54933	2.11743	2.76276	3.47751	4.25694
Viet Nam	Asia	VNM	-0.0028057	-0.00639841	-0.0105746	-0.0148482	-0.0185238	-0.0206485	-0.0204764	0.00368421	0.0860845	0.231614	0.444719	0.726862	1.07906	1.50317	2.00311	2.58161	3.23785
China	CHN	CHN	-0.357282	-0.836352	-1.56653	-2.69917	-4.40397	-6.85388	-7.82529	-7.23175	-5.15541	-1.67653	3.11091	9.10038	16.174	24.2059	33.0668	42.6273	52.7608
Armenia	EES	ARM	-0.000655476	-0.00153477	-0.00275296	-0.00436292	-0.00650205	-0.00933159	-0.0115494	-0.0118091	-0.0103358	-0.00731603	-0.00279467	0.00313472	0.0104819	0.0193127	0.0297231	0.0417966	0.0556904
Azerbaijan	EES	AZE	-0.00367763	-0.00808278	-0.0136929	-0.0197606	-0.0275164	-0.0382107	-0.0469634	-0.0486695	-0.0439055	-0.0323914	-0.0129677	0.0151514	0.0525685	0.100386	0.160275	0.233452	0.320218
Belarus	EES	BLR	-0.00469587	-0.011015	-0.0194885	-0.0303554	-0.0443311	-0.0623717	-0.0758664	-0.0768376	-0.0670671	-0.0471658	-0.0179172	0.0199417	0.0657883	0.119296	0.180411	0.249127	0.325204
Georgia	EES	GEO	-0.00116086	-0.00279191	-0.00502735	-0.00799157	-0.0120373	-0.0175458	-0.0221099	-0.0229645	-0.0203134	-0.0145119	-0.00561314	0.00636809	0.0213363	0.039313	0.0605083	0.0852184	0.113714
Kazakhstan	EES	KAZ	-0.0115385	-0.0307865	-0.0582062	-0.0943754	-0.140748	-0.198311	-0.236513	-0.232374	-0.197179	-0.13626	-0.0512359	0.0566483	0.187046	0.340585	0.517603	0.717386	0.937834
Kyrgyzstan	EES	KGZ	-0.000563063	-0.00145701	-0.00291611	-0.00519621	-0.0086911	-0.013981	-0.0192992	-0.0218573	-0.0209605	-0.0160478	-0.0066051	0.00792298	0.0280822	0.0544424	0.0875437	0.127801	0.175553
Moldova, The Republic of	EES	MDA	-0.000526112	-0.00132487	-0.00251971	-0.00418776	-0.00645988	-0.0094932	-0.0119	-0.0121919	-0.0106356	-0.00749449	-0.00285336	0.00317366	0.010501	0.0190998	0.0290005	0.0402904	0.0530908
Tajikistan	EES	TJK	-0.000701992	-0.00185381	-0.00376492	-0.00669272	-0.0112199	-0.0181071	-0.025043	-0.0282869	-0.0268846	-0.0203839	-0.0083381	0.0100182	0.0357018	0.0696874	0.11293	0.166538	0.231932
Ukraine	EES	UKR	-0.0129314	-0.0310592	-0.0572544	-0.09323	-0.142908	-0.211772	-0.272335	-0.291924	-0.268473	-0.198013	-0.0787016	0.0914518	0.314378	0.591267	0.922191	1.30635	1.74252
Uzbekistan	EES	UZB	-0.00759164	-0.0203867	-0.0407164	-0.0706733	-0.114391	-0.177372	-0.235811	-0.257449	-0.237979	-0.176168	-0.0703979	0.0823553	0.284777	0.53819	0.84353	1.20273	1.61876
	EU	EU	-0.726797	-1.63536	-2.76453	-4.16133	-5.84347	-6.86346	-7.24002	-6.89641	-5.81491	-3.97054	-1.33091	2.14257	6.4919	11.7605	17.9916	25.2272	33.5062
India	IND	IND	-0.0085692	0.0127005	0.105293	0.34077	0.831017	1.7373	3.26763	5.77781	10.062	16.9852	26.6779	39.4028	55.3934	74.8435	97.8995	124.655	155.148
Japan	JPN	JPN	-0.367345	-0.79393	-1.28907	-1.82147	-2.18126	-2.3973	-2.48373	-2.43732	-2.26396	-1.96732	-1.55036	-1.01578	-0.36649	0.394058	1.26173	2.2336	3.30177
Argentina	LAM	ARG	-0.016574	-0.0390965	-0.0694934	-0.110247	-0.163743	-0.233996	-0.287787	-0.277043	-0.202094	-0.0630787	0.140627	0.409172	0.743406	1.14527	1.6169	2.15886	2.77095
Bahamas, The	LAM	BHS	-0.000165908	-0.000369108	-0.000618348	-0.000929837	-0.00132418	-0.00183627	-0.00219144	-0.00205116	-0.00145957	-0.000446579	0.000981652	0.00281813	0.00505325	0.0076744	0.0106618	0.013998	0.0176808
Belize	LAM	BLZ	-4.52671e-05	-0.000106186	-0.00019224	-0.00031375	-0.000485696	-0.000730022	-0.000945281	-0.000958539	-0.000737306	-0.00024319	0.000574044	0.00177103	0.00341063	0.00556032	0.00829366	0.0116892	0.0158353
Bolivia, Plurinational State of	LAM	BOL	-0.00118603	-0.00304203	-0.00590401	-0.0101968	-0.0166029	-0.0261441	-0.0353335	-0.0372054	-0.0295349	-0.00999148	0.0240571	0.075415	0.147021	0.241709	0.362099	0.510792	0.690303
Brazil	LAM	BRA	-0.0558338	-0.13062	-0.227369	-0.35153	-0.512823	-0.723608	-0.877417	-0.833837	-0.6015	-0.185495	0.409269	1.18425	2.14052	3.27997	4.60712	6.12965	7.85493
Barbados	LAM	BRB	-8.21614e-05	-0.000178074	-0.000294113	-0.000437295	-0.000616234	-0.000845914	-0.00100081	-0.000927867	-0.000652675	-0.000197193	0.000428703	0.00121907	0.00216921	0.00327176	0.00452298	0.00591973	0.00745881
Chile	LAM	CHL	-0.00741748	-0.0176644	-0.0312665	-0.0491247	-0.0728233	-0.104589	-0.128776	-0.123573	-0.0898926	-0.0280357	0.0625185	0.182032	0.330819	0.508999	0.716551	0.953753	1.22078
Colombia	LAM	COL	-0.0108148	-0.0251574	-0.0450131	-0.0725225	-0.110736	-0.163836	-0.208779	-0.208202	-0.15731	-0.0508636	0.117475	0.353982	0.665085	1.05633	1.53191	2.09494	2.7476
Costa Rica	LAM	CRI	-0.00128925	-0.00309971	-0.00556535	-0.0089165	-0.0134761	-0.0196624	-0.0246113	-0.0240707	-0.0178934	-0.00569479	0.012951	0.0384609	0.0711391	0.111163	0.15853	0.213115	0.274861
Dominican Republic, The	LAM	DOM	-0.0024753	-0.00589918	-0.0105797	-0.016927	-0.0255621	-0.0373413	-0.0468893	-0.0460157	-0.0341619	-0.0108498	0.0246164	0.0729791	0.135073	0.211672	0.303335	0.410408	0.533162
Ecuador	LAM	ECU	-0.00282022	-0.00671997	-0.0122036	-0.0198699	-0.030747	-0.0462473	-0.0599743	-0.0609256	-0.0468859	-0.0154089	0.0361275	0.110428	0.210201	0.338046	0.4962	0.686679	0.911043
Guatemala	LAM	GTM	-0.00185219	-0.00463425	-0.00893898	-0.0154739	-0.0253625	-0.0403694	-0.0553827	-0.0593563	-0.048022	-0.0165794	0.040788	0.130681	0.260622	0.438959	0.673972	0.973554	1.3455
Honduras	LAM	HND	-0.000638922	-0.00158455	-0.0030353	-0.00522885	-0.0085566	-0.013598	-0.0186016	-0.0198693	-0.0160283	-0.0055208	0.0135571	0.0433768	0.0864023	0.145267	0.222572	0.320933	0.442859
Haiti	LAM	HTI	-0.000362315	-0.000970313	-0.00199691	-0.00368191	-0.00642492	-0.0108167	-0.0155561	-0.017366	-0.0145453	-0.00516777	0.0130124	0.0424427	0.0857509	0.145561	0.224388	0.324596	0.44847
Jamaica	LAM	JAM	-0.000337444	-0.000737536	-0.00123318	-0.00186669	-0.00271795	-0.00389264	-0.00483627	-0.00471866	-0.00348368	-0.00110482	0.00252982	0.0076074	0.0143228	0.0228687	0.0334671	0.0464081	0.0619585
Saint Lucia	LAM	LCA	-3.12068e-05	-7.16517e-05	-0.000126866	-0.000202627	-0.000307849	-0.00045528	-0.000580527	-0.000579937	-0.000439759	-0.00014287	0.000331806	0.00100336	0.00189056	0.00301195	0.00438556	0.00602841	0.00795685
Mexico	LAM	MEX	-0.0352698	-0.0820444	-0.144914	-0.229584	-0.342817	-0.496929	-0.622775	-0.611935	-0.455508	-0.145444	0.332222	0.993377	1.85609	2.93903	4.26268	5.84796	7.71351
Nicaragua	LAM	NIC	-0.000477895	-0.00121497	-0.0023869	-0.00421185	-0.00700549	-0.0112094	-0.0153394	-0.0163153	-0.0130357	-0.00443995	0.0107704	0.0339874	0.066696	0.110517	0.167144	0.238244	0.325495
Panama	LAM	PAN	-0.00149158	-0.00377118	-0.00701649	-0.0114921	-0.017579	-0.0258707	-0.0325772	-0.0319229	-0.02361	-0.00743779	0.0166844	0.048779	0.088921	0.13709	0.193072	0.256481	0.327073
Peru	LAM	PER	-0.00712394	-0.017782	-0.0327098	-0.0529633	-0.0803154	-0.11722	-0.146708	-0.143114	-0.105308	-0.0331089	0.0743714	0.218201	0.399706	0.620658	0.882714	1.18727	1.53616
Paraguay	LAM	PRY	-0.000960613	-0.00245895	-0.0048081	-0.00840112	-0.0138267	-0.0219027	-0.0296573	-0.0312223	-0.024753	-0.0083479	0.0200124	0.0623485	0.12063	0.196658	0.292128	0.408577	0.547283
El Salvador	LAM	SLV	-0.000675626	-0.00152581	-0.00263609	-0.00411405	-0.00612807	-0.00889406	-0.0111365	-0.0109044	-0.00807589	-0.0025714	0.00589117	0.0176916	0.0332233	0.0529294	0.0773108	0.106949	0.142444
Suriname	LAM	SUR	-0.000165622	-0.000413735	-0.000772304	-0.00127781	-0.00198514	-0.00297753	-0.00382292	-0.00382742	-0.00289464	-0.000932037	0.0021407	0.00642715	0.0120308	0.01904	0.0275095	0.0374741	0.049015
Trinidad and Tobago	LAM	TTO	-0.00061978	-0.00138485	-0.00231788	-0.00346417	-0.00485454	-0.00651511	-0.00745465	-0.00669932	-0.00460388	-0.00135965	0.00286662	0.00788566	0.0135771	0.0198991	0.0268733	0.0344845	0.0426682
Uruguay	LAM	URY	-0.00117625	-0.00272991	-0.00475639	-0.00737568	-0.0107522	-0.0151547	-0.0184194	-0.017493	-0.0125634	-0.00386438	0.00850817	0.0245141	0.0441945	0.0676192	0.0948119	0.12583	0.160839
Saint Vincent and the Grenadines	LAM	VCT	-1.83902e-05	-4.08156e-05	-6.82789e-05	-0.000102916	-0.000148457	-0.000209478	-0.000256507	-0.000247319	-0.000181609	-5.72682e-05	0.00012958	0.000384068	0.000711776	0.00111853	0.00160914	0.00219063	0.00287151
Venezuela, Bolivarian Republic of	LAM	VEN	-0.00891944	-0.020901	-0.0371488	-0.0594024	-0.0895313	-0.131003	-0.165317	-0.163399	-0.122412	-0.0391154	0.0890393	0.264391	0.490172	0.769813	1.10544	1.49783	1.94842
Angola	MAF	AGO	-0.000560711	-0.000621762	0.000304989	0.00262203	0.00698739	0.0148323	0.0286142	0.0530337	0.0953081	0.171177	0.291662	0.470011	0.721237	1.06162	1.5085	2.08072	2.77772
United Arab Emirates, The	MAF	ARE	-0.00196264	-0.00226486	0.00120704	0.0114534	0.0321591	0.0669811	0.118724	0.194721	0.305343	0.472334	0.688407	0.945559	1.23811	1.56047	1.90959	2.28072	2.64816
Burundi	MAF	BDI	-2.7099e-05	-3.62529e-05	2.30053e-05	0.000266331	0.000932253	0.00245475	0.00552841	0.0114502	0.0223619	0.0427536	0.0764316	0.127662	0.201012	0.301839	0.436534	0.61199	0.828119
Benin	MAF	BEN	-6.20279e-05	-7.77442e-05	4.58713e-05	0.000493829	0.00161686	0.00403069	0.00870725	0.0174499	0.0331296	0.0618795	0.10853	0.178784	0.279426	0.418341	0.604508	0.848069	1.15117
Burkina Faso	MAF	BFA	-9.49576e-05	-0.000125867	7.75048e-05	0.000863311	0.00290394	0.00740389	0.0163088	0.0332393	0.0639244	0.1207	0.213781	0.355485	0.560214	0.844608	1.22652	1.72635	2.3485
Bahrain	MAF	BHR	-0.000205347	-0.00025124	0.000140553	0.00141027	0.00416637	0.00910726	0.016959	0.0292804	0.0481135	0.077694	0.117712	0.167425	0.225992	0.293157	0.369048	0.453228	0.540195
Botswana	MAF	BWA	-9.96014e-05	-0.000114418	5.99876e-05	0.000563997	0.00158861	0.00336989	0.00616302	0.0104552	0.0168678	0.0268406	0.0402288	0.0568748	0.0766988	0.0995994	0.125435	0.153945	0.183369
Central African Republic, The	MAF	CAF	-1.52838e-05	-1.94006e-05	1.1527e-05	0.000124641	0.000408678	0.00101786	0.00219292	0.00437869	0.0082712	0.0153527	0.026763	0.0438952	0.068404	0.10225	0.147618	0.207081	0.281384
Côte d'Ivoire	MAF	CIV	-0.000248617	-0.000365141	0.000244591	0.0028647	0.00976321	0.0245	0.0518262	0.0998853	0.17985	0.315897	0.518457	0.798413	1.16742	1.6382	2.22311	2.93358	3.7536
Cameroon	MAF	CMR	-0.000201498	-0.000255914	0.000152266	0.00163748	0.00527131	0.0127311	0.0263938	0.0505015	0.0911797	0.161571	0.268348	0.418851	0.621522	0.885564	1.22052	1.6361	2.12569
Congo, The Democratic Republic of the	MAF	COD	-0.000196455	-0.00030926	0.000221513	0.00277395	0.0102407	0.0281326	0.0655794	0.139325	0.276336	0.533498	0.96034	1.6156	2.56471	3.87768	5.6345	7.92393	10.7601
Congo, The	MAF	COG	-9.63223e-05	-0.000123789	7.27626e-05	0.000765632	0.00239463	0.00560291	0.0112481	0.020844	0.0364792	0.062662	0.101047	0.153405	0.221729	0.308069	0.41442	0.542541	0.688894
Comoros, The	MAF	COM	-3.52474e-06	-4.54316e-06	2.80507e-06	3.14247e-05	0.000105455	0.000265796	0.00057604	0.001155	0.00218428	0.00404254	0.00698764	0.0113232	0.0174322	0.0257724	0.036808	0.0510097	0.0683392
Cabo Verde	MAF	CPV	-1.10145e-05	-1.30205e-05	7.05648e-06	6.88623e-05	0.000201095	0.000440925	0.000828605	0.00143615	0.00235873	0.00384811	0.00596338	0.00878076	0.012379	0.0168789	0.0224389	0.0292599	0.0372821
Djibouti	MAF	DJI	-9.10514e-06	-1.19072e-05	7.26778e-06	7.98393e-05	0.000259332	0.000625302	0.00128146	0.00240024	0.00422	0.00727061	0.0117338	0.0177935	0.0256426	0.0355148	0.0476236	0.0622188	0.0789548
Algeria	MAF	DZA	-0.00156572	-0.00182908	0.000966164	0.00892554	0.0243381	0.0507761	0.0931777	0.160435	0.264464	0.433644	0.670513	0.9783	1.36106	1.82538	2.38273	3.04621	3.79453
Egypt	MAF	EGY	-0.00281843	-0.00355087	0.00206106	0.0215303	0.0666777	0.153394	0.300126	0.540426	0.9182	1.53043	2.39046	3.51277	4.91487	6.62117	8.6535	11.0303	13.6662
Ethiopia	MAF	ETH	-0.000387401	-0.000504092	0.000306626	0.00338114	0.0113186	0.0287415	0.0628614	0.126811	0.240989	0.449268	0.786358	1.29458	2.02052	3.01744	4.34413	6.0699	8.20753
Gabon	MAF	GAB	-6.64359e-05	-7.48367e-05	3.93155e-05	0.000375176	0.00107867	0.00234505	0.00439623	0.00763356	0.0125583	0.0204027	0.0312737	0.0453088	0.0627291	0.0837237	0.108432	0.137026	0.16843
Ghana	MAF	GHA	-0.000352461	-0.000465406	0.000281006	0.00304465	0.00986219	0.0240147	0.050241	0.0972289	0.178044	0.320627	0.541764	0.859826	1.2954	1.87133	2.61069	3.53578	4.63343
Guinea	MAF	GIN	-8.67055e-05	-0.000135778	9.223e-05	0.00107868	0.00368755	0.00930638	0.0198966	0.0387855	0.070616	0.125599	0.208887	0.325847	0.48261	0.686223	0.944173	1.2648	1.6445
Gambia, The	MAF	GMB	-1.20412e-05	-1.5428e-05	9.29188e-06	0.000100941	0.000328283	0.000801359	0.00167959	0.00324752	0.00592238	0.0106064	0.017828	0.0281786	0.0423438	0.0611295	0.0853934	0.116059	0.152869
Guinea-Bissau	MAF	GNB	-7.95849e-06	-1.01131e-05	6.22942e-06	7.07446e-05	0.000242413	0.000626118	0.00138653	0.00282161	0.00539012	0.0100609	0.0175428	0.0286351	0.0442399	0.0653478	0.0930945	0.128679	0.17201
Equatorial Guinea	MAF	GNQ	-6.5598e-05	-7.5045e-05	3.94985e-05	0.000376447	0.00107641	0.00232127	0.00431125	0.0074077	0.0120742	0.0194044	0.0293919	0.0419931	0.0572281	0.0751235	0.0957707	0.119209	0.144416
Iran, Islamic Republic of	MAF	IRN	-0.00383272	-0.00433163	0.00226193	0.0216001	0.0617758	0.131384	0.238017	0.398181	0.631455	0.994943	1.47928	2.07314	2.76994	3.575	4.50563	5.57928	6.74983
Iraq	MAF	IRQ	-0.00180389	-0.00215056	0.00121997	0.0123407	0.0355892	0.0771738	0.143467	0.247589	0.409006	0.676086	1.06866	1.61769	2.36602	3.36337	4.6618	6.31628	8.32257
Israel	MAF	ISR	-0.000862635	-0.000994143	0.000529361	0.00511125	0.0148081	0.0322806	0.0604694	0.104819	0.172636	0.282067	0.43671	0.641295	0.902085	1.22836	1.63177	2.12658	2.70661
Jordan	MAF	JOR	-0.000256022	-0.000335582	0.000205422	0.00225924	0.00734444	0.0177143	0.0362124	0.0677031	0.118948	0.204199	0.327469	0.493033	0.70587	0.968475	1.28357	1.65395	2.06665
Kenya	MAF	KEN	-0.000413324	-0.000526145	0.000312991	0.00336674	0.0108895	0.0265865	0.055921	0.108907	0.200799	0.364207	0.62002	0.991809	1.50772	2.20006	3.10318	4.25278	5.6422
Kuwait	MAF	KWT	-0.000744473	-0.000862907	0.000466958	0.00453091	0.0131047	0.0277978	0.0501273	0.0828995	0.129614	0.199187	0.287808	0.393398	0.516807	0.658012	0.817647	0.994845	1.17881
Lebanon	MAF	LBN	-0.000257291	-0.000297786	0.000158131	0.00151248	0.00430458	0.009153	0.0166369	0.0279102	0.0441865	0.0687902	0.10107	0.140383	0.186327	0.238386	0.296255	0.360225	0.427859
Liberia	MAF	LBR	-1.65487e-05	-2.52856e-05	1.72586e-05	0.000208741	0.000748792	0.00201368	0.00463286	0.00978627	0.0194322	0.0376617	0.0680369	0.114771	0.182725	0.277279	0.404376	0.570233	0.775113
Lesotho	MAF	LSO	-1.6818e-05	-2.02333e-05	1.15237e-05	0.000119853	0.000379742	0.000915053	0.00190452	0.00366847	0.00668179	0.0119791	0.0202047	0.0320792	0.0484008	0.0700417	0.0979279	0.133083	0.175123
Morocco	MAF	MAR	-0.000820583	-0.0010259	0.000589278	0.0060736	0.0185746	0.0422273	0.0815868	0.144482	0.240617	0.394289	0.607772	0.883324	1.22383	1.63304	2.11577	2.68045	3.30994
Madagascar	MAF	MDG	-4.96796e-05	-6.46275e-05	4.01002e-05	0.000454502	0.00155874	0.00405415	0.00910086	0.0188543	0.0367762	0.0701771	0.125291	0.209549	0.331742	0.501971	0.7315	1.03282	1.40926
Mali	MAF	MLI	-8.17256e-05	-0.000107361	6.66095e-05	0.000752787	0.00256721	0.00662191	0.0147295	0.0302673	0.0586241	0.111265	0.197617	0.329066	0.519038	0.78332	1.13959	1.60806	2.19444
Mozambique	MAF	MOZ	-0.000116741	-0.000156314	9.54944e-05	0.00104542	0.00344528	0.00862609	0.0187145	0.0376767	0.0718239	0.134672	0.237187	0.393209	0.619906	0.937589	1.36909	1.94044	2.66088
Mauritania	MAF	MRT	-4.32798e-05	-5.37274e-05	3.11303e-05	0.000328655	0.00104166	0.00249766	0.00516566	0.00986868	0.0177872	0.0314175	0.0519514	0.0806721	0.119006	0.168425	0.230328	0.305983	0.393732
Mauritius	MAF	MUS	-7.10236e-05	-8.24618e-05	4.3451e-05	0.000409049	0.00114474	0.00240551	0.00436483	0.0073152	0.0116212	0.0182607	0.0271541	0.0384153	0.0521665	0.068493	0.0875336	0.109533	0.133878
Malawi	MAF	MWI	-6.63494e-05	-8.91984e-05	5.63019e-05	0.000645455	0.00223771	0.00589388	0.0134444	0.0284493	0.0569611	0.112148	0.207247	0.359519	0.590797	0.927817	1.40183	2.0477	2.88256
Namibia	MAF	NAM	-6.65194e-05	-7.94782e-05	4.41572e-05	0.000440266	0.00130572	0.00290174	0.00552941	0.00970924	0.0160877	0.0262212	0.0402388	0.0582981	0.0806256	0.10739	0.138749	0.175061	0.215098
Niger, The	MAF	NER	-5.85785e-05	-7.69148e-05	4.79525e-05	0.000549261	0.00192029	0.00514071	0.0120185	0.026244	0.0544958	0.111553	0.214129	0.384929	0.653432	1.05738	1.64322	2.46533	3.5579
Nigeria	MAF	NGA	-0.00385968	-0.0050602	0.00308047	0.033856	0.111831	0.279379	0.603256	1.20909	2.29462	4.28051	7.49063	12.3065	19.1499	28.4892	40.8327	56.6993	76.0401
Oman	MAF	OMN	-0.00047784	-0.000546645	0.0002898	0.00278062	0.0079261	0.016762	0.0303183	0.0517538	0.0844457	0.136394	0.207368	0.297283	0.406601	0.535932	0.686357	0.859012	1.04722
Qatar	MAF	QAT	-0.00114488	-0.00130417	0.000657874	0.00583542	0.0153394	0.0304411	0.0523419	0.0844782	0.130956	0.200828	0.289903	0.394066	0.509683	0.633554	0.763383	0.896603	1.02313
Rwanda	MAF	RWA	-6.45351e-05	-8.67305e-05	5.37722e-05	0.000598579	0.00198824	0.00495394	0.0105881	0.020917	0.0391488	0.0720237	0.124323	0.201386	0.309652	0.456852	0.652071	0.90494	1.21564
Saudi Arabia	MAF	SAU	-0.00447168	-0.00520458	0.00281914	0.026871	0.0762133	0.161052	0.290388	0.484384	0.76873	1.20858	1.79696	2.53576	3.43863	4.51375	5.77238	7.22039	8.79675
Sudan, The	MAF	SDN	-0.000647547	-0.000823009	0.000487274	0.00524176	0.0170218	0.0418173	0.0885718	0.173716	0.322948	0.591756	1.01987	1.6545	2.54697	3.75667	5.34842	7.39268	9.87844
Senegal	MAF	SEN	-0.000107338	-0.000136427	8.09759e-05	0.000872597	0.00283883	0.00699255	0.0148824	0.0293569	0.0547987	0.100637	0.173603	0.28167	0.434432	0.643165	0.920323	1.27963	1.72258
Sierra Leone	MAF	SLE	-3.77694e-05	-4.8461e-05	2.95372e-05	0.000328271	0.00110049	0.00278772	0.00608543	0.0122827	0.0234213	0.0437516	0.0764337	0.125144	0.194311	0.288723	0.413648	0.574863	0.772513
Sao Tome and Principe	MAF	STP	-3.64463e-06	-5.05312e-06	3.09198e-06	3.28411e-05	0.000101708	0.000232205	0.000450101	0.000799377	0.00133137	0.00217901	0.00335947	0.00490291	0.00685812	0.00929223	0.0122727	0.0158764	0.0200584
Eswatini	MAF	SWZ	-2.39187e-05	-2.66679e-05	1.42773e-05	0.000141635	0.000427956	0.000983034	0.00195045	0.00358093	0.00622472	0.0106771	0.0172588	0.0263177	0.0382186	0.053361	0.0721469	0.0950495	0.121604
Chad	MAF	TCD	-7.79924e-05	-9.73478e-05	5.88801e-05	0.000657116	0.00223259	0.00574494	0.0127674	0.0262092	0.0507135	0.0962133	0.171164	0.28592	0.452262	0.683926	0.996011	1.40618	1.91981
Togo	MAF	TGO	-3.2087e-05	-4.05227e-05	2.37072e-05	0.000250952	0.000807704	0.0019851	0.00424713	0.00847383	0.0160797	0.0301351	0.0532509	0.08875	0.140678	0.213848	0.31365	0.446238	0.613646
Tunisia	MAF	TUN	-0.00041358	-0.000514251	0.000292318	0.00295756	0.00879221	0.0192957	0.0356631	0.0602564	0.0959899	0.150775	0.222455	0.308878	0.409226	0.522827	0.650223	0.793371	0.946715
Tanzania, United Republic of	MAF	TZA	-0.00039837	-0.000543635	0.000343043	0.00387815	0.013041	0.0328727	0.0710696	0.141611	0.265834	0.489662	0.845756	1.3716	2.1125	3.12089	4.45529	6.18175	8.31178
Uganda	MAF	UGA	-0.000262491	-0.000360122	0.000229665	0.00264398	0.00915948	0.0239729	0.0540807	0.112712	0.221508	0.426876	0.770663	1.305	2.09303	3.20969	4.73966	6.77809	9.35936
Yemen	MAF	YEM	-0.000299638	-0.000378068	0.000227571	0.00250518	0.00823883	0.0201959	0.0421839	0.0809414	0.146235	0.259156	0.429942	0.668626	0.984729	1.38887	1.89269	2.5084	3.21987
South Africa	MAF	ZAF	-0.00218194	-0.00254234	0.00135585	0.0129951	0.0370744	0.079181	0.145017	0.245888	0.396099	0.629476	0.94311	1.33664	1.80922	2.36148	2.99486	3.71063	4.47493
Zambia	MAF	ZMB	-0.000206294	-0.000278324	0.000174847	0.00197468	0.00668424	0.0170388	0.0373245	0.0754242	0.143658	0.268264	0.469718	0.772192	1.20317	1.79372	2.57605	3.58497	4.82086
Zimbabwe	MAF	ZWE	-7.12677e-05	-8.53494e-05	5.03092e-05	0.000558163	0.00190194	0.0049228	0.0109463	0.022354	0.0427854	0.0801757	0.140566	0.230855	0.359101	0.534802	0.768663	1.07301	1.44923
Australia	OBU	AUS	-0.224248	-0.577996	-1.02962	-1.37949	-1.64667	-1.84548	-1.97643	-2.03477	-2.0202	-1.92576	-1.74916	-1.48828	-1.14107	-0.705196	-0.177205	0.425822	1.10013
Canada	OBU	CAN	-0.293902	-0.729563	-1.26809	-1.67882	-1.9866	-2.20031	-2.33081	-2.37379	-2.33156	-2.20794	-1.99993	-1.70235	-1.30856	-0.811888	-0.204982	0.495238	1.28735
New Zealand	OBU	NZL	-0.0290994	-0.0722493	-0.125369	-0.166079	-0.198635	-0.225449	-0.246708	-0.259831	-0.26345	-0.256984	-0.239276	-0.208885	-0.164415	-0.104381	-0.0269409	0.0665044	0.176401
Albania	OWE	ALB	7.49978e-05	-0.000244184	-0.000899431	-0.00187515	-0.00318131	-0.00433523	-0.00396324	-0.00183049	0.00218251	0.00808945	0.015908	0.0257143	0.0375261	0.0512595	0.0668827	0.0844808	0.104285
Bosnia and Herzegovina	OWE	BIH	0.000104155	-0.00036287	-0.00140247	-0.0030235	-0.00521491	-0.0070908	-0.00638563	-0.0028839	0.00336271	0.0120873	0.0230787	0.0361604	0.0510045	0.0675011	0.0855619	0.105213	0.12658
Switzerland	OWE	CHE	0.00114179	-0.00356866	-0.012597	-0.0254172	-0.042258	-0.0570017	-0.0520939	-0.0241559	0.0289597	0.108309	0.215731	0.353151	0.52262	0.725536	0.962138	1.23304	1.5401
Iceland	OWE	ISL	3.80114e-05	-0.000125613	-0.0004719	-0.00101	-0.00176388	-0.00247391	-0.00232949	-0.00110777	0.00135771	0.00519427	0.0105864	0.0176992	0.0266884	0.0377029	0.0509385	0.0666266	0.0849723
Macedonia, The former Yugoslav Republic of	OWE	MKD	7.68161e-05	-0.0002675	-0.00104697	-0.00231692	-0.00411894	-0.00579735	-0.00543699	-0.00256824	0.00312196	0.0117519	0.0233753	0.0379327	0.0552394	0.0751202	0.0973799	0.121887	0.148529
Montenegro	OWE	MNE	2.34126e-05	-7.67296e-05	-0.00028513	-0.000599523	-0.0010179	-0.00137849	-0.0012536	-0.000578785	0.000692634	0.00257217	0.00506098	0.00815287	0.0118343	0.0160951	0.020923	0.0263146	0.0322541
Norway	OWE	NOR	0.000832092	-0.00258225	-0.00912951	-0.0183829	-0.0300791	-0.039744	-0.0359119	-0.0166188	0.0199717	0.0751729	0.151299	0.250774	0.376414	0.53024	0.714033	0.929844	1.17995
Serbia	OWE	SRB	0.000238116	-0.000779952	-0.00287746	-0.0059659	-0.0100128	-0.0134761	-0.0122533	-0.00567201	0.0068094	0.0254165	0.0502334	0.0814163	0.11925	0.163681	0.214589	0.27181	0.335358
Turkey	OWE	TUR	0.00419519	-0.0144025	-0.0550264	-0.118182	-0.205646	-0.286022	-0.267121	-0.126014	0.152988	0.577488	1.1585	1.90708	2.83354	3.94891	5.26425	6.78803	8.52474
Russian Federation, The	RUS	RUS	-0.323831	-0.753188	-1.32863	-2.09819	-2.90642	-3.4763	-3.84378	-4.00949	-3.99114	-3.79929	-3.44062	-2.91951	-2.23934	-1.40333	-0.415087	0.721018	1.99951
United States of America, The	USA	USA	-1.84291	-4.20285	-7.09187	-10.4867	-13.3937	-15.4131	-16.6357	-17.0748	-16.7661	-15.7311	-13.8171	-11.2219	-7.96174	-4.04269	0.531335	5.75461	11.6545
SP1.5B			2020	2025	2030	2035	2040	2045	2050	2055	2060	2065	2070	2075	2080	2085	2090	2095	2100
Bangladesh	Asia	BGD	-0.00162712	-0.0040082	-0.00715562	-0.0109625	-0.0153565	-0.0203775	-0.0270697	0.00466129	0.0948123	0.254606	0.498099	0.841331	1.29798	1.8824	2.60861	3.49147	4.5436
Bhutan	Asia	BTN	-3.23691e-05	-8.6931e-05	-0.000164307	-0.000263027	-0.000378299	-0.000509552	-0.000679221	0.000116048	0.00232551	0.00612242	0.011664	0.0190417	0.028236	0.0391991	0.051869	0.0661336	0.0818149
Fiji	Asia	FJI	-1.77637e-05	-3.7255e-05	-5.98855e-05	-8.53546e-05	-0.000112805	-0.000143049	-0.000183696	3.08281e-05	0.000613712	0.00162483	0.00314493	0.00526066	0.00808179	0.0117356	0.0163553	0.0220619	0.0289768
Indonesia	Asia	IDN	-0.00819358	-0.0200871	-0.0354618	-0.0535383	-0.0731831	-0.0938109	-0.119445	0.0196177	0.378961	0.963948	1.78033	2.836	4.13973	5.69962	7.51852	9.59516	11.9274
Cambodia	Asia	KHM	-0.000166464	-0.000402034	-0.000703589	-0.00105636	-0.00145337	-0.00190873	-0.00250487	0.000426915	0.00857431	0.0228652	0.0446211	0.0752364	0.116143	0.169135	0.236361	0.320154	0.422686
Korea, The Republic of	Asia	KOR	-0.00556073	-0.011808	-0.0183513	-0.024646	-0.0300172	-0.0346186	-0.0399853	0.00600866	0.106266	0.248951	0.428702	0.63932	0.879149	1.14491	1.43256	1.73839	2.06047
Lao People's Democratic Republic, The	Asia	LAO	-0.000121231	-0.000299164	-0.000530955	-0.000805809	-0.00111499	-0.00146139	-0.00191544	0.000323831	0.00643824	0.0169479	0.0326447	0.0544348	0.0831398	0.119577	0.164651	0.219409	0.285165
Sri Lanka	Asia	LKA	-0.000708321	-0.00167664	-0.00287934	-0.00423771	-0.00564743	-0.00708879	-0.00891601	0.00145846	0.0282878	0.0726075	0.135284	0.216942	0.319186	0.443595	0.591102	0.761581	0.954276
Maldives	Asia	MDV	-1.43425e-05	-3.13811e-05	-5.16118e-05	-7.46584e-05	-9.93637e-05	-0.000125509	-0.000158268	2.5795e-05	0.000498426	0.00128367	0.00242114	0.0039428	0.00585554	0.00816643	0.0108907	0.0140647	0.017727
Myanmar	Asia	MMR	-0.000780468	-0.00179213	-0.00295527	-0.00413759	-0.00527093	-0.00638058	-0.00775698	0.00122633	0.0229986	0.0573202	0.104919	0.166852	0.24474	0.340551	0.456213	0.593813	0.756247
Mongolia	Asia	MNG	-0.000135211	-0.000347745	-0.000636786	-0.000991974	-0.00138442	-0.00179706	-0.0022985	0.000376789	0.00728914	0.0186569	0.0347213	0.0552999	0.0803626	0.109995	0.144437	0.183765	0.227434
Malaysia	Asia	MYS	-0.00214672	-0.00482946	-0.00805619	-0.0117144	-0.0155243	-0.0194193	-0.0243083	0.00395659	0.0761575	0.193548	0.358396	0.573632	0.840928	1.16153	1.53567	1.96202	2.43933
Nepal	Asia	NPL	-0.000182331	-0.000431993	-0.000773387	-0.00121439	-0.0017683	-0.00247104	-0.00348783	0.000639718	0.0138558	0.0396067	0.0823996	0.147741	0.24125	0.36888	0.536737	0.751134	1.01758
Pakistan	Asia	PAK	-0.00241014	-0.00552341	-0.00962017	-0.01486	-0.0212574	-0.0290503	-0.0399006	0.00710998	0.149694	0.416857	0.846193	1.47727	2.34933	3.50277	4.97885	6.81883	9.05658
Philippines, The	Asia	PHL	-0.0019535	-0.00444147	-0.00754079	-0.0111939	-0.0153824	-0.0202422	-0.0268784	0.00464323	0.0948553	0.25599	0.502861	0.852285	1.32122	1.92614	2.68094	3.59836	4.68847
Singapore	Asia	SGP	-0.00122744	-0.00254379	-0.00384627	-0.0050198	-0.00597631	-0.00675034	-0.00764926	0.00113145	0.0198688	0.0461717	0.0785585	0.115719	0.156685	0.200213	0.245183	0.290429	0.335293
Thailand	Asia	THA	-0.00331792	-0.00761754	-0.0128631	-0.0187203	-0.0247062	-0.0307778	-0.0383114	0.00617266	0.117297	0.293906	0.53592	0.843545	1.21579	1.64879	2.13931	2.68175	3.27281
Viet Nam	Asia	VNM	-0.00170351	-0.00408199	-0.00708569	-0.0105434	-0.0142914	-0.0183179	-0.0233513	0.00383725	0.0743665	0.19149	0.358564	0.576674	0.846763	1.17048	1.55108	1.99086	2.48932
China	CHN	CHN	-0.229564	-0.55191	-1.06727	-1.90766	-3.24129	-4.85399	-5.29761	-4.56299	-2.73628	0.113379	3.91787	8.60052	14.0775	20.2593	27.0528	34.3645	42.102
Armenia	EES	ARM	-0.000421909	-0.00101507	-0.00187621	-0.00307052	-0.00474097	-0.00707543	-0.00829965	-0.0080698	-0.00658787	-0.0039978	-0.000335624	0.00434239	0.0100604	0.0168786	0.0248786	0.0341297	0.0447599
Azerbaijan	EES	AZE	-0.00236717	-0.00534583	-0.00933203	-0.0139071	-0.0200636	-0.0289722	-0.0337488	-0.0332585	-0.0279845	-0.0177001	-0.00155735	0.0209887	0.050455	0.0877333	0.134153	0.190629	0.257368
Belarus	EES	BLR	-0.00302258	-0.00728515	-0.0132819	-0.0213634	-0.032324	-0.0472917	-0.0545191	-0.0525072	-0.0427473	-0.0257735	-0.00215175	0.0276244	0.0631433	0.10426	0.151007	0.203429	0.261375
Georgia	EES	GEO	-0.000747206	-0.00184653	-0.00342627	-0.00562429	-0.00877702	-0.0133037	-0.0158886	-0.0156928	-0.0129474	-0.00792993	-0.000674105	0.00882145	0.0204784	0.034358	0.0506463	0.0695865	0.0913951
Kazakhstan	EES	KAZ	-0.00742698	-0.0203617	-0.0396689	-0.0664193	-0.102626	-0.150364	-0.169963	-0.158793	-0.125678	-0.0744585	-0.00615314	0.0784724	0.179526	0.297658	0.43324	0.585793	0.753762
Kyrgyzstan	EES	KGZ	-0.000362425	-0.000963647	-0.0019874	-0.00365698	-0.00633713	-0.0106008	-0.0138688	-0.0149363	-0.0133599	-0.00876923	-0.000793233	0.0109754	0.0269531	0.0475805	0.0732753	0.104358	0.141096
Moldova, The Republic of	EES	MDA	-0.000338641	-0.000876248	-0.00171724	-0.00294725	-0.00471023	-0.00719797	-0.00855159	-0.00833138	-0.00677891	-0.00409532	-0.000342671	0.00439634	0.0100788	0.0166925	0.0242738	0.0328998	0.0426705
Tajikistan	EES	TJK	-0.000451849	-0.00122608	-0.00256589	-0.00471018	-0.00818098	-0.0137292	-0.0179964	-0.01933	-0.0171357	-0.0111386	-0.00100136	0.0138778	0.0342664	0.060904	0.0945236	0.13599	0.18641
Ukraine	EES	UKR	-0.00832352	-0.0205421	-0.0390203	-0.0656132	-0.104201	-0.16057	-0.195705	-0.199487	-0.171119	-0.108203	-0.0094516	0.126684	0.301739	0.516744	0.771887	1.06672	1.40051
Uzbekistan	EES	UZB	-0.0048865	-0.0134835	-0.0277492	-0.0497383	-0.0834086	-0.134488	-0.169459	-0.175929	-0.151683	-0.0962659	-0.00845438	0.114083	0.273328	0.470357	0.706046	0.982112	1.30104
	EU	EU	-0.469693	-1.09176	-1.9071	-2.97083	-4.1934	-4.85995	-5.01157	-4.61263	-3.66437	-2.15321	-0.0543941	2.66208	6.02986	10.0841	14.8599	20.3914	26.7103
India	IND	IND	-0.00553669	0.00752443	0.0671894	0.223592	0.556113	1.17814	2.23175	4.01461	7.4437	12.8543	20.3476	30.1291	42.3839	57.2673	74.8982	95.3553	118.673
Japan	JPN	JPN	-0.251449	-0.559513	-0.935613	-1.35086	-1.61259	-1.75402	-1.79219	-1.72959	-1.57299	-1.32607	-0.99097	-0.569509	-0.0635106	0.524844	1.19285	1.93718	2.7538
Argentina	LAM	ARG	-0.010232	-0.0251554	-0.0464775	-0.0766627	-0.118673	-0.17749	-0.20482	-0.183258	-0.114498	0.00092188	0.163513	0.373444	0.631721	0.94016	1.30068	1.71389	2.17986
Bahamas, The	LAM	BHS	-0.000102424	-0.000237491	-0.000413554	-0.00064658	-0.000959705	-0.00139284	-0.00155966	-0.00135679	-0.000826933	6.52665e-06	0.00114141	0.00257206	0.00429408	0.00629998	0.00857659	0.0111128	0.0139092
Belize	LAM	BLZ	-2.79457e-05	-6.8322e-05	-0.000128571	-0.000218172	-0.00035201	-0.000553734	-0.000672763	-0.000634051	-0.000417728	3.55417e-06	0.000667467	0.00161639	0.00289824	0.00456451	0.00667163	0.00927988	0.0124573
Bolivia, Plurinational State of	LAM	BOL	-0.000732198	-0.0019573	-0.00394863	-0.00709056	-0.012033	-0.0198307	-0.025147	-0.0246105	-0.0167333	0.000146023	0.0279722	0.0688299	0.124934	0.198421	0.291281	0.40551	0.543049
Brazil	LAM	BRA	-0.0344691	-0.0840435	-0.152066	-0.244443	-0.371671	-0.548869	-0.624463	-0.551563	-0.340785	0.00271096	0.475876	1.08085	1.81894	2.69255	3.70608	4.86624	6.17934
Barbados	LAM	BRB	-5.07226e-05	-0.000114576	-0.000196704	-0.000304081	-0.000446618	-0.00064164	-0.000712284	-0.000613762	-0.000369779	2.88194e-06	0.000498472	0.00111263	0.00184332	0.00268581	0.0036384	0.00469959	0.00586772
Chile	LAM	CHL	-0.0045792	-0.0113656	-0.0209112	-0.0341598	-0.052779	-0.0793322	-0.0916504	-0.0817408	-0.0509295	0.000409735	0.0726932	0.166137	0.281119	0.417841	0.576411	0.757171	0.960366
Colombia	LAM	COL	-0.00667654	-0.0161867	-0.030105	-0.0504299	-0.0802566	-0.124272	-0.148589	-0.137721	-0.0891257	0.000743359	0.136593	0.323073	0.565167	0.867154	1.2323	1.66314	2.16149
Costa Rica	LAM	CRI	-0.000795921	-0.00199442	-0.00372213	-0.00620026	-0.00976683	-0.0149143	-0.017516	-0.0159222	-0.0101377	8.32281e-05	0.0150587	0.0351026	0.0604516	0.0912545	0.127525	0.169189	0.216229
Dominican Republic, The	LAM	DOM	-0.00152813	-0.00379565	-0.00707574	-0.0117705	-0.0185262	-0.028324	-0.0333714	-0.0304383	-0.0193547	0.000158567	0.0286226	0.0666067	0.114781	0.173763	0.24401	0.325817	0.419429
Ecuador	LAM	ECU	-0.00174107	-0.00432376	-0.00816182	-0.0138169	-0.022284	-0.0350793	-0.0426841	-0.0403009	-0.0265637	0.000225197	0.0420072	0.100786	0.178621	0.277505	0.399155	0.545144	0.716701
Guatemala	LAM	GTM	-0.00114345	-0.00298177	-0.00597843	-0.0107601	-0.0183815	-0.0306208	-0.0394162	-0.0392627	-0.0272073	0.000242304	0.0474261	0.11927	0.221468	0.360345	0.54216	0.77289	1.05848
Honduras	LAM	HND	-0.00039444	-0.00101953	-0.00203002	-0.00363598	-0.00620143	-0.0103143	-0.0132389	-0.013143	-0.00908099	8.06852e-05	0.0157634	0.0395892	0.0734218	0.119251	0.179043	0.254784	0.348389
Haiti	LAM	HTI	-0.000223676	-0.000624318	-0.00133554	-0.00256029	-0.00465649	-0.00820464	-0.0110714	-0.0114872	-0.00824081	7.55257e-05	0.0151301	0.0387367	0.0728682	0.119492	0.180503	0.257692	0.352803
Jamaica	LAM	JAM	-0.000208322	-0.000474545	-0.000824758	-0.00129804	-0.00196985	-0.00295263	-0.003442	-0.00312128	-0.00197371	1.61466e-05	0.00294154	0.00694314	0.012171	0.0187731	0.0269217	0.0368427	0.0487416
Saint Lucia	LAM	LCA	-1.92656e-05	-4.61021e-05	-8.48485e-05	-0.000140901	-0.000223115	-0.000345337	-0.000413164	-0.000383614	-0.00024915	2.08801e-06	0.000385806	0.000915746	0.00160654	0.00247253	0.00352785	0.00478587	0.00625952
Mexico	LAM	MEX	-0.0217739	-0.0527889	-0.0969188	-0.159646	-0.248458	-0.376929	-0.443233	-0.40478	-0.258072	0.00212563	0.38629	0.906638	1.57725	2.41268	3.42901	4.64261	6.06808
Nicaragua	LAM	NIC	-0.000295029	-0.000781733	-0.00159637	-0.00292879	-0.00507726	-0.0085025	-0.0109172	-0.0107922	-0.0073855	6.48888e-05	0.0125232	0.0310197	0.056676	0.0907246	0.134455	0.189139	0.256061
Panama	LAM	PAN	-0.000920832	-0.00242645	-0.00469266	-0.00799124	-0.0127404	-0.0196234	-0.0231854	-0.0211162	-0.0133765	0.000108702	0.0193997	0.0445198	0.075562	0.112539	0.155312	0.203617	0.257302
Peru	LAM	PER	-0.00439798	-0.0114413	-0.0218764	-0.036829	-0.0582089	-0.0889135	-0.104413	-0.0946662	-0.0596631	0.000483878	0.0864751	0.199148	0.339656	0.509503	0.710077	0.942556	1.20847
Paraguay	LAM	PRY	-0.000593037	-0.00158213	-0.00321568	-0.00584188	-0.010021	-0.0166135	-0.0211073	-0.0206528	-0.0140241	0.000122003	0.0232693	0.0569044	0.102507	0.161439	0.234995	0.324364	0.430538
El Salvador	LAM	SLV	-0.000417099	-0.000981733	-0.00176303	-0.00286078	-0.00444134	-0.00674629	-0.00792595	-0.00721299	-0.00457547	3.75805e-05	0.00684994	0.0161468	0.0282321	0.0434502	0.0621907	0.0849052	0.112058
Suriname	LAM	SUR	-0.000102247	-0.000266205	-0.00051652	-0.000888551	-0.00143873	-0.00225851	-0.00272079	-0.00253175	-0.00163999	1.36215e-05	0.00248909	0.00586595	0.0102234	0.0156301	0.0221293	0.0297501	0.0385592
Trinidad and Tobago	LAM	TTO	-0.000382623	-0.000891036	-0.00155021	-0.00240888	-0.00351834	-0.00494182	-0.00530552	-0.00443144	-0.00260837	1.9871e-05	0.00333315	0.00719711	0.0115374	0.0163353	0.0216176	0.0273767	0.0335663
Uruguay	LAM	URY	-0.000726163	-0.00175648	-0.0031811	-0.00512882	-0.00779269	-0.0114951	-0.0131092	-0.0115712	-0.0071179	5.6477e-05	0.00989285	0.0223736	0.037555	0.0555092	0.076269	0.0998944	0.126529
Saint Vincent and the Grenadines	LAM	VCT	-1.13532e-05	-2.62615e-05	-4.56652e-05	-7.15645e-05	-0.000107595	-0.000158892	-0.000182558	-0.000163595	-0.000102893	8.36962e-07	0.000150669	0.000350532	0.000604843	0.000918208	0.00129443	0.00173911	0.00225897
Venezuela, Bolivarian Republic of	LAM	VEN	-0.00550644	-0.0134481	-0.0248453	-0.0413066	-0.0648882	-0.0993676	-0.117657	-0.108084	-0.0693536	0.000571663	0.10353	0.241305	0.416531	0.631946	0.889243	1.18911	1.53279
Angola	MAF	AGO	-0.00035711	-0.000415244	0.000161127	0.00167767	0.00461183	0.00995622	0.0193844	0.0362505	0.070639	0.130294	0.223667	0.360857	0.55333	0.813543	1.15479	1.59155	2.12356
United Arab Emirates, The	MAF	ARE	-0.00124998	-0.00151259	0.000637682	0.00732829	0.0212257	0.0449613	0.0804283	0.133099	0.226309	0.359525	0.527918	0.725965	0.949872	1.19582	1.46182	1.74453	2.02451
Burundi	MAF	BDI	-1.7259e-05	-2.42115e-05	1.21538e-05	0.000170408	0.000615308	0.00164776	0.00374516	0.00782666	0.0165739	0.0325426	0.058613	0.0980141	0.154215	0.231305	0.334175	0.468114	0.633093
Benin	MAF	BEN	-3.95048e-05	-5.19215e-05	2.4234e-05	0.000315968	0.00106717	0.00270562	0.00589863	0.0119276	0.0245545	0.0471006	0.083228	0.137264	0.214374	0.320583	0.462762	0.648691	0.880067
Burkina Faso	MAF	BFA	-6.04772e-05	-8.40602e-05	4.09461e-05	0.000552375	0.00191666	0.00496989	0.0110482	0.0227203	0.0473785	0.0918726	0.163942	0.272929	0.429793	0.647239	0.938923	1.32049	1.79542
Bahrain	MAF	BHR	-0.000130783	-0.000167791	7.42544e-05	0.00090234	0.0027499	0.00611329	0.0114887	0.0200142	0.03566	0.0591381	0.09027	0.128543	0.17338	0.224652	0.282513	0.346675	0.412976
Botswana	MAF	BWA	-6.34348e-05	-7.6414e-05	3.16917e-05	0.000360864	0.00104852	0.00226205	0.00417506	0.00714653	0.0125018	0.0204302	0.0308502	0.0436664	0.058843	0.076325	0.096023	0.117753	0.140184
Central African Republic, The	MAF	CAF	-9.73403e-06	-1.29567e-05	6.08977e-06	7.97494e-05	0.000269737	0.000683244	0.00148557	0.002993	0.00613032	0.0116859	0.0205237	0.0337012	0.0524793	0.0783558	0.113004	0.158397	0.215117
Côte d'Ivoire	MAF	CIV	-0.000158341	-0.00024386	0.000129218	0.00183293	0.00644394	0.0164457	0.035109	0.0682753	0.133299	0.24045	0.397589	0.612992	0.895642	1.25539	1.70183	2.24391	2.86961
Cameroon	MAF	CMR	-0.000128332	-0.000170913	8.04428e-05	0.00104771	0.00347918	0.0085458	0.0178802	0.0345196	0.0675791	0.122983	0.205788	0.321578	0.476829	0.678625	0.93433	1.25146	1.62508
Congo, The Democratic Republic of the	MAF	COD	-0.00012512	-0.00020654	0.000117026	0.00177487	0.00675906	0.0188841	0.044426	0.0952341	0.204811	0.406081	0.736455	1.2404	1.96763	2.97154	4.31331	6.06104	8.22604
Congo, The	MAF	COG	-6.13464e-05	-8.26728e-05	3.84408e-05	0.000489877	0.00158051	0.00376098	0.00761992	0.0142476	0.0270371	0.0476962	0.0774898	0.117779	0.170109	0.236079	0.317247	0.414991	0.526656
Comoros, The	MAF	COM	-2.24486e-06	-3.03415e-06	1.48193e-06	2.01066e-05	6.9603e-05	0.000178416	0.000390232	0.000789487	0.00161891	0.00307704	0.0053586	0.00869356	0.0133739	0.0197499	0.0281772	0.0390175	0.052245
Cabo Verde	MAF	CPV	-7.01496e-06	-8.69575e-06	3.72797e-06	4.40604e-05	0.000132727	0.000295972	0.000561329	0.000981664	0.00174821	0.00292905	0.00457313	0.00674155	0.00949715	0.0129346	0.0171774	0.022381	0.028502
Djibouti	MAF	DJI	-5.79894e-06	-7.95224e-06	3.8396e-06	5.10839e-05	0.000171165	0.000419737	0.000868109	0.00164065	0.00312772	0.00553414	0.0089983	0.0136612	0.0196729	0.0272157	0.0364567	0.0475914	0.0603606
Algeria	MAF	DZA	-0.00099719	-0.00122155	0.000510428	0.00571086	0.0160637	0.0340837	0.0631222	0.109663	0.196011	0.330075	0.514195	0.751103	1.0442	1.39882	1.82402	2.33006	2.9009
Egypt	MAF	EGY	-0.00179502	-0.00237145	0.00108887	0.0137758	0.0440088	0.102966	0.203317	0.369401	0.680537	1.16491	1.83317	2.69697	3.77067	5.07393	6.62442	8.43712	10.4477
Ethiopia	MAF	ETH	-0.00024673	-0.000336658	0.000161992	0.00216337	0.00747055	0.0192929	0.0425848	0.0866803	0.178613	0.341968	0.603033	0.99393	1.55013	2.31233	3.32551	4.64288	6.27461
Gabon	MAF	GAB	-4.23121e-05	-4.99797e-05	2.07705e-05	0.00024005	0.000711949	0.00157412	0.00297817	0.00521782	0.00930778	0.0155298	0.0239828	0.0347864	0.0481255	0.0641591	0.0830068	0.104812	0.128764
Ghana	MAF	GHA	-0.000224478	-0.000310822	0.000148456	0.00194807	0.00650927	0.0161199	0.0340352	0.0664595	0.13196	0.24405	0.415462	0.660143	0.993826	1.43403	1.99853	2.70453	3.54223
Guinea	MAF	GIN	-5.52216e-05	-9.06793e-05	4.87254e-05	0.000690179	0.00243387	0.00624694	0.0134787	0.0265113	0.0523381	0.0956017	0.160189	0.250174	0.370257	0.525866	0.722782	0.967453	1.25722
Gambia, The	MAF	GMB	-7.6689e-06	-1.03036e-05	4.90893e-06	6.45857e-05	0.000216674	0.000537915	0.00113782	0.0022198	0.00438946	0.00807321	0.0136717	0.0216345	0.032486	0.0468447	0.0653702	0.0887736	0.116867
Guinea-Bissau	MAF	GNB	-5.06866e-06	-6.75402e-06	3.29103e-06	4.52648e-05	0.000159998	0.000420284	0.000939287	0.00192867	0.00399496	0.00765804	0.013453	0.021985	0.0339406	0.0500773	0.0712656	0.098427	0.131501
Equatorial Guinea	MAF	GNQ	-4.17785e-05	-5.01189e-05	2.08672e-05	0.000240863	0.000710457	0.00155816	0.00292061	0.00506343	0.00894899	0.01477	0.0225397	0.0322408	0.0439052	0.0575686	0.0733142	0.0911834	0.110405
Iran, Islamic Republic of	MAF	IRN	-0.00244101	-0.00289288	0.00119498	0.0138205	0.0407734	0.0881918	0.161242	0.272172	0.468012	0.757317	1.13441	1.59168	2.12509	2.73959	3.44914	4.26761	5.16021
Iraq	MAF	IRQ	-0.00114887	-0.00143626	0.000644515	0.00789601	0.0234897	0.0518032	0.0971899	0.169236	0.30314	0.514614	0.819522	1.242	1.8152	2.57741	3.5687	4.83135	6.36257
Israel	MAF	ISR	-0.000549401	-0.00066394	0.000279663	0.00327035	0.00977367	0.0216685	0.0409643	0.0716479	0.127952	0.2147	0.334899	0.492363	0.692076	0.941315	1.24915	1.62663	2.06919
Jordan	MAF	JOR	-0.000163057	-0.000224119	0.000108525	0.00144554	0.00484749	0.0118908	0.0245316	0.0462776	0.08816	0.155429	0.251126	0.378533	0.54154	0.742161	0.982597	1.26511	1.57994
Kenya	MAF	KEN	-0.000263241	-0.000351387	0.000165355	0.00215415	0.00718733	0.0178463	0.0378831	0.0744418	0.148825	0.277222	0.475474	0.761474	1.15672	1.68595	2.37554	3.25297	4.31343
Kuwait	MAF	KWT	-0.000474145	-0.000576293	0.000246696	0.00289903	0.00864939	0.0186594	0.0339582	0.0566648	0.0960655	0.151615	0.220711	0.302037	0.396492	0.504247	0.625924	0.76096	0.901196
Lebanon	MAF	LBN	-0.000163866	-0.000198876	8.35414e-05	0.000967734	0.00284112	0.00614398	0.0112705	0.0190777	0.0327495	0.0523608	0.0775071	0.107781	0.142949	0.18268	0.226789	0.275538	0.327096
Liberia	MAF	LBR	-1.05397e-05	-1.6887e-05	9.11779e-06	0.000133559	0.00049422	0.00135169	0.00313848	0.00668927	0.0144025	0.0286668	0.0521754	0.0881169	0.140186	0.212484	0.309557	0.436173	0.59257
Lesotho	MAF	LSO	-1.07112e-05	-1.35129e-05	6.08802e-06	7.66862e-05	0.000250638	0.000614233	0.00129019	0.00250753	0.0049523	0.00911809	0.0154944	0.0246292	0.0371329	0.0536743	0.0749656	0.101795	0.133881
Morocco	MAF	MAR	-0.000522618	-0.00068515	0.000311318	0.00388609	0.0122596	0.0283452	0.05527	0.0987585	0.178337	0.300119	0.466081	0.678184	0.938914	1.25143	1.61966	2.05029	2.53043
Madagascar	MAF	MDG	-3.16403e-05	-4.31615e-05	2.11851e-05	0.000290805	0.00102881	0.00272136	0.00616527	0.0128876	0.0272572	0.0534164	0.0960814	0.160884	0.254511	0.38467	0.559977	0.790008	1.07737
Mali	MAF	MLI	-5.205e-05	-7.17012e-05	3.519e-05	0.000481659	0.00169442	0.00444498	0.00997835	0.0206888	0.0434501	0.0846912	0.151546	0.252645	0.398203	0.600273	0.872379	1.23001	1.67764
Mozambique	MAF	MOZ	-7.43509e-05	-0.000104395	5.04501e-05	0.000668897	0.00227396	0.00579029	0.0126779	0.0257534	0.0532333	0.102508	0.181891	0.301892	0.475589	0.718493	1.04806	1.48425	2.03423
Mauritania	MAF	MRT	-2.75643e-05	-3.58819e-05	1.64462e-05	0.000210285	0.000687518	0.00167656	0.00349942	0.00674561	0.0131833	0.0239139	0.0398399	0.061937	0.091301	0.129067	0.17632	0.234048	0.301006
Mauritius	MAF	MUS	-4.5234e-05	-5.50722e-05	2.29553e-05	0.000261723	0.000755557	0.00161471	0.00295691	0.00500021	0.00861326	0.0138994	0.0208236	0.0294938	0.0400219	0.0524875	0.0670086	0.0837823	0.102349
Malawi	MAF	MWI	-4.22571e-05	-5.95713e-05	2.97445e-05	0.000412984	0.00147694	0.00395629	0.00910774	0.0194462	0.0422176	0.0853635	0.158931	0.276026	0.453257	0.711004	1.07313	1.56629	2.20371
Namibia	MAF	NAM	-4.23653e-05	-5.30796e-05	2.33284e-05	0.000281697	0.000861806	0.0019478	0.00374584	0.00663662	0.0119236	0.0199587	0.0308578	0.0447592	0.0618556	0.082295	0.106215	0.133905	0.164441
Niger, The	MAF	NER	-3.73079e-05	-5.13677e-05	2.53335e-05	0.000351436	0.00126743	0.00345072	0.00814181	0.0179388	0.0403904	0.0849101	0.164209	0.295534	0.50131	0.810291	1.25791	1.88574	2.72
Nigeria	MAF	NGA	-0.00245818	-0.00337946	0.00162742	0.0216622	0.0738111	0.187534	0.408669	0.826459	1.70069	3.25818	5.74433	9.44845	14.6917	21.8318	31.2582	43.3695	58.1322
Oman	MAF	OMN	-0.00030433	-0.000365078	0.000153102	0.00177913	0.0052314	0.0112516	0.0205388	0.0353756	0.0625882	0.103818	0.159024	0.228243	0.311942	0.410695	0.525419	0.657061	0.800592
Qatar	MAF	QAT	-0.000729159	-0.000870994	0.000347557	0.0037337	0.0101243	0.0204337	0.0354584	0.0577439	0.0970601	0.152864	0.222318	0.30255	0.391026	0.485505	0.584384	0.685815	0.782179
Rwanda	MAF	RWA	-4.11016e-05	-5.7923e-05	2.8408e-05	0.000382991	0.00131228	0.00332535	0.00717278	0.0142975	0.0290157	0.054822	0.0953394	0.154617	0.237564	0.350095	0.499173	0.692192	0.929352
Saudi Arabia	MAF	SAU	-0.00284795	-0.00347588	0.00148936	0.017193	0.0503025	0.108107	0.19672	0.331094	0.569755	0.919929	1.37803	1.94686	2.6381	3.45897	4.41886	5.5229	6.72507
Sudan, The	MAF	SDN	-0.000412414	-0.000549648	0.000257429	0.00335385	0.0112348	0.02807	0.0600019	0.118741	0.239357	0.450425	0.782107	1.27026	1.95402	2.87881	4.09431	5.65468	7.55202
Senegal	MAF	SEN	-6.83621e-05	-9.11132e-05	4.27798e-05	0.000558317	0.00187369	0.00469378	0.0100819	0.0200665	0.0406148	0.0766015	0.13313	0.216256	0.333295	0.49287	0.704524	0.978793	1.3169
Sierra Leone	MAF	SLE	-2.40548e-05	-3.23647e-05	1.56046e-05	0.000210039	0.000726347	0.00187127	0.00412251	0.00839569	0.017359	0.0333022	0.0586146	0.0960806	0.149075	0.221254	0.316655	0.439715	0.590582
Sao Tome and Principe	MAF	STP	-2.32122e-06	-3.37473e-06	1.6335e-06	2.10129e-05	6.71297e-05	0.000155869	0.000304916	0.000546404	0.000986761	0.00165859	0.00257628	0.00376428	0.00526152	0.00712082	0.009395	0.0121439	0.0153345
Eswatini	MAF	SWZ	-1.52335e-05	-1.78102e-05	7.54275e-06	9.06228e-05	0.000282461	0.000659865	0.00132131	0.0024477	0.00461354	0.00812703	0.0132353	0.0202057	0.0293212	0.0408916	0.0552298	0.0727037	0.0929655
Chad	MAF	TCD	-4.96723e-05	-6.50138e-05	3.11066e-05	0.000420445	0.00147356	0.00385631	0.00864914	0.0179149	0.0375871	0.0732343	0.13126	0.219519	0.346974	0.524106	0.762465	1.07559	1.46769
Togo	MAF	TGO	-2.04358e-05	-2.70631e-05	1.25246e-05	0.000160567	0.000533103	0.00133251	0.00287717	0.00579217	0.0119177	0.0229378	0.0408365	0.068139	0.107928	0.163876	0.240105	0.341329	0.469129
Tunisia	MAF	TUN	-0.000263404	-0.000343443	0.000154433	0.00189235	0.00580306	0.0129523	0.0241596	0.0411875	0.0711443	0.114765	0.170594	0.237145	0.313956	0.400653	0.497758	0.606852	0.723759
Tanzania, United Republic of	MAF	TZA	-0.000253716	-0.000363067	0.000181231	0.00248137	0.00860733	0.022066	0.0481453	0.0967964	0.197027	0.372714	0.648584	1.05306	1.6207	2.3916	3.4106	4.72844	6.35432
Uganda	MAF	UGA	-0.000167177	-0.000240508	0.000121333	0.00169171	0.00604547	0.0160919	0.0366363	0.0770429	0.164174	0.324924	0.590997	1.00193	1.60576	2.45965	3.6283	5.18458	7.15518
Yemen	MAF	YEM	-0.000190835	-0.000252493	0.000120226	0.0016029	0.00543782	0.0135566	0.028577	0.0553264	0.108384	0.197261	0.329709	0.513347	0.755479	1.06432	1.44889	1.91869	2.46157
South Africa	MAF	ZAF	-0.00138965	-0.00169791	0.000716303	0.00831474	0.0244699	0.0531506	0.0982398	0.168074	0.293574	0.479136	0.723242	1.02622	1.38803	1.80965	2.29262	2.83827	3.42106
Zambia	MAF	ZMB	-0.000131386	-0.000185879	9.23721e-05	0.00126347	0.00441175	0.0114373	0.0252851	0.0515552	0.106474	0.204193	0.360212	0.592861	0.923066	1.37456	1.97202	2.74216	3.68552
Zimbabwe	MAF	ZWE	-4.53895e-05	-5.70007e-05	2.65785e-05	0.000357131	0.00125533	0.00330445	0.00741541	0.0152798	0.031711	0.0610271	0.107795	0.177242	0.275501	0.409829	0.588425	0.820748	1.10793
Australia	OBU	AUS	-0.123245	-0.353404	-0.715972	-0.986863	-1.18042	-1.31336	-1.39005	-1.41027	-1.37562	-1.28221	-1.12875	-0.913768	-0.635555	-0.292083	0.119618	0.586567	1.10627
Canada	OBU	CAN	-0.161526	-0.446077	-0.881806	-1.201	-1.4241	-1.56587	-1.63929	-1.64525	-1.58763	-1.4701	-1.29058	-1.0452	-0.728843	-0.336273	0.138368	0.682187	1.29453
New Zealand	OBU	NZL	-0.0159928	-0.0441754	-0.0871792	-0.11881	-0.142392	-0.160443	-0.173513	-0.180086	-0.179391	-0.171106	-0.154407	-0.12825	-0.0915759	-0.0432331	0.0181858	0.0916094	0.177386
Albania	OWE	ALB	0.000274265	0.000166851	-0.000253417	-0.000978468	-0.00203853	-0.0027536	-0.00227152	-0.000454225	0.0027705	0.00739878	0.0134466	0.0209801	0.0300159	0.0404928	0.0523933	0.0657903	0.0808677
Bosnia and Herzegovina	OWE	BIH	0.000380892	0.000247949	-0.000395149	-0.00157769	-0.00334164	-0.00450385	-0.00365991	-0.000715622	0.00426866	0.0110553	0.0195078	0.0295029	0.0407967	0.053323	0.0670259	0.0819355	0.0981563
Switzerland	OWE	CHE	0.0041755	0.00243846	-0.00354923	-0.0132629	-0.0270783	-0.0362057	-0.0298575	-0.00599413	0.0367619	0.0990613	0.182352	0.288133	0.418025	0.573142	0.753702	0.960242	1.19426
Iceland	OWE	ISL	0.000139007	8.58315e-05	-0.000132959	-0.000527022	-0.00113027	-0.00157135	-0.00133514	-0.000274885	0.0017235	0.00475079	0.00894837	0.0144406	0.0213471	0.0297836	0.0399033	0.0518861	0.0658915
Macedonia, The former Yugoslav Republic of	OWE	MKD	0.000280914	0.000182783	-0.000294987	-0.00120899	-0.00263935	-0.00368229	-0.0031162	-0.000637294	0.00396306	0.0107485	0.0197585	0.0309489	0.0441841	0.0593417	0.0762836	0.0949206	0.115177
Montenegro	OWE	MNE	8.56192e-05	5.24294e-05	-8.03363e-05	-0.000312835	-0.000652256	-0.000875575	-0.000718498	-0.000143622	0.000879239	0.00235256	0.00427792	0.00665184	0.00946589	0.0127144	0.0163903	0.0204928	0.0250113
Norway	OWE	NOR	0.00304293	0.00176446	-0.00257227	-0.00959231	-0.0192743	-0.0252441	-0.0205828	-0.00412385	0.0253523	0.0687547	0.127889	0.204604	0.301081	0.418866	0.559346	0.724125	0.914987
Serbia	OWE	SRB	0.00087078	0.000532942	-0.000810733	-0.00311305	-0.00641605	-0.0085596	-0.00702295	-0.00140747	0.00864394	0.0232465	0.042461	0.0664268	0.0953841	0.129301	0.1681	0.211675	0.260053
Turkey	OWE	TUR	0.0153417	0.00984125	-0.0155038	-0.0616682	-0.131775	-0.181672	-0.1531	-0.0312697	0.194205	0.528183	0.979251	1.55597	2.26645	3.11947	4.12381	5.28625	6.61049
Russian Federation, The	RUS	RUS	-0.216712	-0.518852	-0.944227	-1.54235	-2.1282	-2.5103	-2.72835	-2.7931	-2.72254	-2.52669	-2.21089	-1.77823	-1.23063	-0.569741	0.202497	1.08355	2.06997
United States of America, The	USA	USA	-1.2138	-2.86091	-4.98891	-7.62989	-9.7373	-11.083	-11.782	-11.8775	-11.4158	-10.4226	-8.912	-6.83443	-4.26226	-1.20053	2.34883	6.38305	10.925
SP1.5C			2020	2025	2030	2035	2040	2045	2050	2055	2060	2065	2070	2075	2080	2085	2090	2095	2100
Bangladesh	Asia	BGD	-0.00119906	-0.00310894	-0.00583786	-0.00950129	-0.0145184	-0.022053	-0.020612	0.0199397	0.109137	0.256155	0.473013	0.773474	1.16906	1.67203	2.29431	3.04861	3.94561
Bhutan	Asia	BTN	-2.38535e-05	-6.74275e-05	-0.000134049	-0.000227968	-0.000357652	-0.000551449	-0.000517187	0.000496422	0.00267687	0.00615969	0.0110766	0.0175059	0.0254315	0.0348183	0.0456195	0.0577451	0.0710473
Fiji	Asia	FJI	-1.30905e-05	-2.88966e-05	-4.88572e-05	-7.39776e-05	-0.000106648	-0.000154811	-0.000139874	0.000131874	0.000706435	0.00163472	0.00298654	0.00483636	0.0072791	0.0104241	0.0143847	0.0192635	0.0251632
Indonesia	Asia	IDN	-0.00603803	-0.0155805	-0.0289313	-0.0464021	-0.0691888	-0.101524	-0.0909504	0.083919	0.436217	0.969815	1.69067	2.60726	3.72857	5.06264	6.61265	8.37809	10.3576
Cambodia	Asia	KHM	-0.000122671	-0.000311835	-0.000574019	-0.000915559	-0.00137405	-0.00206568	-0.00190731	0.00182622	0.00986977	0.0230043	0.0423739	0.0691682	0.104608	0.150233	0.207883	0.279545	0.367056
Korea, The Republic of	Asia	KOR	-0.00409782	-0.00915877	-0.0149718	-0.0213609	-0.0283789	-0.037465	-0.0304465	0.0257033	0.122321	0.250466	0.407112	0.587756	0.791831	1.01696	1.25996	1.51789	1.78929
Lao People's Democratic Republic, The	Asia	LAO	-8.9338e-05	-0.000232045	-0.000433176	-0.000698401	-0.00105413	-0.00158155	-0.0014585	0.00138526	0.00741097	0.0170511	0.0310007	0.0500444	0.0748823	0.106213	0.144813	0.191578	0.247635
Sri Lanka	Asia	LKA	-0.000521977	-0.00130048	-0.00234909	-0.00367286	-0.0053392	-0.00767165	-0.00678902	0.00623887	0.0325617	0.0730493	0.128471	0.199444	0.287484	0.39402	0.519883	0.664981	0.828684
Maldives	Asia	MDV	-1.05693e-05	-2.43405e-05	-4.21071e-05	-6.4707e-05	-9.39405e-05	-0.000135828	-0.000120512	0.000110344	0.000573732	0.00129148	0.0022992	0.00362479	0.00527397	0.00725376	0.00957855	0.0122807	0.015394
Myanmar	Asia	MMR	-0.000575144	-0.00139006	-0.00241104	-0.00358609	-0.00498324	-0.00690521	-0.00590649	0.00524589	0.0264734	0.057669	0.0996351	0.153394	0.220432	0.302492	0.401246	0.518493	0.656718
Mongolia	Asia	MNG	-9.96399e-05	-0.000269726	-0.000519517	-0.000859752	-0.00130886	-0.00194483	-0.00175017	0.0016118	0.00839043	0.0187705	0.0329727	0.0508397	0.0723809	0.0977021	0.127034	0.160456	0.197502
Malaysia	Asia	MYS	-0.00158196	-0.00374594	-0.00657259	-0.010153	-0.014677	-0.021016	-0.0185093	0.0169251	0.0876639	0.194726	0.340346	0.527366	0.757406	1.03172	1.35064	1.71315	2.11829
Nepal	Asia	NPL	-0.000134364	-0.000335073	-0.000630962	-0.00105252	-0.00167179	-0.00267422	-0.00265578	0.00273653	0.0159492	0.0398478	0.0782498	0.135825	0.217289	0.327654	0.472068	0.655859	0.883658
Pakistan	Asia	PAK	-0.00177609	-0.0042842	-0.00784855	-0.0128793	-0.0200972	-0.0314389	-0.030382	0.0304144	0.172311	0.419394	0.803577	1.35812	2.116	3.11131	4.37897	5.95391	7.86465
Philippines, The	Asia	PHL	-0.00143958	-0.003445	-0.0061521	-0.00970187	-0.0145428	-0.0219066	-0.0204664	0.0198624	0.109187	0.257548	0.477536	0.783544	1.19	1.71088	2.35792	3.14194	4.07142
Singapore	Asia	SGP	-0.000904528	-0.00197307	-0.00313795	-0.0043507	-0.00565013	-0.00730538	-0.00582446	0.00484001	0.0228707	0.0464527	0.0746022	0.106386	0.141123	0.177838	0.215642	0.25359	0.291166
Thailand	Asia	THA	-0.00244505	-0.00590849	-0.0104942	-0.0162251	-0.0233577	-0.0333085	-0.0291719	0.0264049	0.135019	0.295695	0.50893	0.775509	1.09504	1.46452	1.88156	2.34159	2.84208
Viet Nam	Asia	VNM	-0.00125535	-0.00316617	-0.00578081	-0.00913809	-0.0135114	-0.019824	-0.0177807	0.0164146	0.0856023	0.192655	0.340506	0.530163	0.762662	1.03967	1.3642	1.73833	2.1617
China	CHN	CHN	-0.176264	-0.435917	-0.87242	-1.62247	-2.88108	-3.78756	-3.7422	-2.76976	-0.938879	1.70134	5.1037	9.21289	13.966	19.2933	25.1211	31.3737	37.9758
Armenia	EES	ARM	-0.000324267	-0.000802806	-0.0015324	-0.00259687	-0.0041689	-0.00577774	-0.00621178	-0.00554228	-0.0039274	-0.00146162	0.00183432	0.00593798	0.0108913	0.0167555	0.0236082	0.0315113	0.0405799
Azerbaijan	EES	AZE	-0.00181934	-0.00422794	-0.00762194	-0.0117618	-0.0176426	-0.0236585	-0.0252589	-0.0228417	-0.0166832	-0.00647126	0.00851154	0.0287008	0.0546217	0.0870937	0.127302	0.176004	0.233333
Belarus	EES	BLR	-0.00232307	-0.00576173	-0.010848	-0.0180679	-0.0284236	-0.038618	-0.0408041	-0.0360616	-0.0254841	-0.00942294	0.0117602	0.0377748	0.0683579	0.1035	0.143296	0.187822	0.236966
Georgia	EES	GEO	-0.000574281	-0.00146039	-0.00279841	-0.00475669	-0.00771793	-0.0108637	-0.0118916	-0.0107777	-0.00771867	-0.00289923	0.00368425	0.0120628	0.0221696	0.0341075	0.04806	0.0642478	0.08286
Kazakhstan	EES	KAZ	-0.00570817	-0.0161038	-0.0323996	-0.0561735	-0.0902427	-0.122786	-0.127207	-0.109058	-0.0749237	-0.0272225	0.0336293	0.107307	0.194352	0.295488	0.411117	0.540852	0.683371
Kyrgyzstan	EES	KGZ	-0.00027855	-0.000762135	-0.00162321	-0.00309285	-0.00557245	-0.0086565	-0.0103799	-0.0102581	-0.00796456	-0.00320608	0.00433534	0.0150082	0.029179	0.0472336	0.0695335	0.0963519	0.12792
Moldova, The Republic of	EES	MDA	-0.00026027	-0.000693013	-0.00140256	-0.00249261	-0.00414186	-0.00587781	-0.00640034	-0.00572193	-0.00404129	-0.00149727	0.00187284	0.00601175	0.0109111	0.0165708	0.0230343	0.0303757	0.0386856
Tajikistan	EES	TJK	-0.000347278	-0.000969689	-0.00209569	-0.00398359	-0.00719381	-0.0112112	-0.0134692	-0.0132757	-0.0102156	-0.00407236	0.00547282	0.0189771	0.0370963	0.06046	0.0896968	0.125557	0.169002
Ukraine	EES	UKR	-0.00639722	-0.0162464	-0.0318699	-0.0554917	-0.0916278	-0.131121	-0.146473	-0.137006	-0.102014	-0.0395598	0.0516568	0.173234	0.326657	0.512977	0.73247	0.984885	1.26972
Uzbekistan	EES	UZB	-0.00375562	-0.0106639	-0.0226642	-0.0420657	-0.073344	-0.109822	-0.126829	-0.120826	-0.0904269	-0.0351954	0.0462066	0.156002	0.2959	0.466928	0.669992	0.906765	1.17954
	EU	EU	-0.356693	-0.856148	-1.54422	-2.48725	-3.3189	-3.67929	-3.61349	-3.10481	-2.15791	-0.75846	1.11823	3.50124	6.42229	9.91374	14.0074	18.7338	24.121
India	IND	IND	-0.00431848	0.00519184	0.0509484	0.174394	0.439999	0.934111	1.75645	3.55309	6.71948	11.5435	18.1087	26.5964	37.1691	49.9633	65.0829	82.5971	102.537
Japan	JPN	JPN	-0.196471	-0.448757	-0.771396	-1.08466	-1.26345	-1.34157	-1.33559	-1.25019	-1.09082	-0.859867	-0.55828	-0.186806	0.253679	0.761864	1.33587	1.9732	2.67068
Argentina	LAM	ARG	-0.00761754	-0.0195316	-0.0375187	-0.0643811	-0.104033	-0.145235	-0.149743	-0.115613	-0.0446083	0.0632261	0.20874	0.392402	0.615586	0.880215	1.18817	1.54009	1.93614
Bahamas, The	LAM	BHS	-7.62525e-05	-0.000184397	-0.000333839	-0.000542996	-0.000841306	-0.00113972	-0.00114027	-0.000855971	-0.000322172	0.000447623	0.00145712	0.00270263	0.00418441	0.00589829	0.00783472	0.0099859	0.0123541
Belize	LAM	BLZ	-2.08051e-05	-5.30477e-05	-0.000103788	-0.00018322	-0.000308583	-0.000453103	-0.000491855	-0.00040001	-0.000162746	0.000243759	0.000852085	0.00169845	0.00282422	0.00427348	0.00609453	0.00833884	0.0110646
Bolivia, Plurinational State of	LAM	BOL	-0.000545107	-0.00151972	-0.00318751	-0.00595463	-0.0105485	-0.0162269	-0.0183849	-0.0155262	-0.00651926	0.0100148	0.0357092	0.0723241	0.121743	0.18577	0.266085	0.364389	0.482335
Brazil	LAM	BRA	-0.0256616	-0.0652544	-0.122754	-0.205283	-0.325818	-0.449122	-0.456543	-0.34797	-0.132769	0.185928	0.607502	1.13572	1.77248	2.52088	3.3855	4.37277	5.48847
Barbados	LAM	BRB	-3.7762e-05	-8.89612e-05	-0.000158789	-0.000255367	-0.000391519	-0.000525034	-0.000520749	-0.00038721	-0.000144065	0.000197654	0.000636347	0.00116911	0.00179624	0.00251456	0.00332367	0.00422302	0.00521169
Chile	LAM	CHL	-0.00340913	-0.00882466	-0.0168804	-0.0286873	-0.0462676	-0.0649151	-0.0670053	-0.0515686	-0.0198421	0.0281012	0.0927998	0.174571	0.273939	0.3912	0.526552	0.680389	0.852994
Colombia	LAM	COL	-0.00497056	-0.012568	-0.0243021	-0.0423509	-0.0703553	-0.101688	-0.108633	-0.0868853	-0.0347232	0.0509824	0.174374	0.339474	0.550732	0.811863	1.12571	1.49449	1.91983
Costa Rica	LAM	CRI	-0.000592548	-0.00154854	-0.00300467	-0.00520696	-0.0085619	-0.0122039	-0.0128059	-0.010045	-0.00394963	0.0057081	0.0192239	0.0368846	0.0589076	0.0854361	0.116494	0.152032	0.192054
Dominican Republic, The	LAM	DOM	-0.00113767	-0.00294708	-0.00571185	-0.00988483	-0.0162407	-0.0231767	-0.0243977	-0.0192029	-0.00754057	0.0108751	0.0365395	0.0699881	0.111849	0.162684	0.222903	0.292777	0.372536
Ecuador	LAM	ECU	-0.00129619	-0.00335712	-0.00658859	-0.0116034	-0.0195348	-0.0287043	-0.0312062	-0.025425	-0.0103492	0.0154449	0.0536261	0.105902	0.174059	0.259811	0.364628	0.489863	0.636572
Guatemala	LAM	GTM	-0.000851278	-0.00231515	-0.00482606	-0.0090363	-0.0161138	-0.0250561	-0.0288171	-0.0247701	-0.0105999	0.0166181	0.0605439	0.125325	0.215811	0.337369	0.495263	0.694514	0.940142
Honduras	LAM	HND	-0.000293653	-0.000791599	-0.00163872	-0.00305349	-0.00543636	-0.0084399	-0.00967889	-0.00829167	-0.00353794	0.00553371	0.0201235	0.041599	0.0715465	0.111647	0.163555	0.228948	0.309438
Haiti	LAM	HTI	-0.000166523	-0.000484743	-0.00107811	-0.00215012	-0.00408202	-0.0067136	-0.00809424	-0.00724702	-0.0032106	0.00517985	0.0193151	0.0407032	0.0710071	0.111874	0.16489	0.23156	0.313359
Jamaica	LAM	JAM	-0.000155092	-0.000368454	-0.000665782	-0.00109009	-0.00172683	-0.00241605	-0.00251644	-0.00196915	-0.000768955	0.0011074	0.00375516	0.00729562	0.0118602	0.0175761	0.024593	0.0331066	0.0432922
Saint Lucia	LAM	LCA	-1.43429e-05	-3.57953e-05	-6.84935e-05	-0.000118328	-0.000195589	-0.000282579	-0.000302063	-0.000242014	-9.70684e-05	0.000143204	0.000492518	0.000962234	0.0015655	0.00231488	0.00322269	0.00430055	0.00555969
Mexico	LAM	MEX	-0.0162102	-0.0409872	-0.0782372	-0.13407	-0.217806	-0.308429	-0.324046	-0.255368	-0.100545	0.145784	0.493136	0.952664	1.53696	2.25884	3.1324	4.17182	5.38965
Nicaragua	LAM	NIC	-0.000219644	-0.000606966	-0.00128866	-0.00245959	-0.00445088	-0.00695733	-0.00798152	-0.00680855	-0.00287738	0.00445033	0.0159871	0.0325944	0.0552285	0.08494	0.122825	0.169959	0.227433
Panama	LAM	PAN	-0.000685542	-0.00188398	-0.00378813	-0.00671102	-0.0111686	-0.0160572	-0.0169508	-0.0133218	-0.00521144	0.00745518	0.0247656	0.0467799	0.0736321	0.105363	0.141877	0.182969	0.228535
Peru	LAM	PER	-0.00327421	-0.00888344	-0.0176596	-0.0309289	-0.0510276	-0.0727551	-0.0763359	-0.0597229	-0.0232446	0.0331862	0.110394	0.209258	0.330981	0.477017	0.648655	0.846974	1.07336
Paraguay	LAM	PRY	-0.000441504	-0.00122843	-0.00259584	-0.00490599	-0.00878469	-0.0135943	-0.0154315	-0.0130294	-0.00546375	0.00836741	0.0297055	0.0597931	0.0998893	0.151145	0.214668	0.291471	0.382402
El Salvador	LAM	SLV	-0.000310523	-0.000762253	-0.0014232	-0.00240248	-0.00389342	-0.00552028	-0.00579463	-0.00455052	-0.0017826	0.00257741	0.0087446	0.0169665	0.027511	0.0406798	0.0568112	0.0762952	0.0995297
Suriname	LAM	SUR	-7.61211e-05	-0.000206691	-0.000416958	-0.000746202	-0.00126124	-0.00184807	-0.00198916	-0.00159723	-0.000638937	0.000934216	0.00317756	0.00616374	0.00996225	0.0146335	0.0202151	0.0267333	0.0342482
Trinidad and Tobago	LAM	TTO	-0.000284855	-0.000691833	-0.0012514	-0.00202297	-0.00308429	-0.00404374	-0.00387885	-0.0027957	-0.00101622	0.00136283	0.00425509	0.00756247	0.0112427	0.0152938	0.0197476	0.0246005	0.0298135
Uruguay	LAM	URY	-0.000540615	-0.00136379	-0.00256792	-0.00430717	-0.0068313	-0.00940605	-0.00958408	-0.00730003	-0.00277312	0.00387341	0.0126292	0.0235094	0.0365958	0.0519699	0.0696717	0.0897644	0.112383
Saint Vincent and the Grenadines	LAM	VCT	-8.45226e-06	-2.03904e-05	-3.6863e-05	-6.00997e-05	-9.43207e-05	-0.000130017	-0.000133468	-0.000103209	-4.00868e-05	5.74021e-05	0.000192343	0.000368327	0.000589395	0.000859662	0.00118246	0.00156275	0.00200641
Venezuela, Bolivarian Republic of	LAM	VEN	-0.00409944	-0.0104416	-0.0200562	-0.0346892	-0.0568829	-0.0813094	-0.0860187	-0.0681882	-0.0270201	0.0392068	0.132166	0.253555	0.405893	0.591653	0.812323	1.06853	1.36142
Angola	MAF	AGO	-0.000273177	-0.000334681	8.71967e-05	0.00126037	0.00356906	0.00775354	0.0150235	0.0315374	0.0638743	0.117486	0.199637	0.318951	0.485188	0.708936	1.00149	1.37517	1.8297
United Arab Emirates, The	MAF	ARE	-0.000956192	-0.00121912	0.000345093	0.00550546	0.0164264	0.0350142	0.0623344	0.115794	0.204637	0.324184	0.471201	0.64166	0.832896	1.04206	1.26777	1.50735	1.74436
Burundi	MAF	BDI	-1.32025e-05	-1.95141e-05	6.57722e-06	0.000128021	0.000476182	0.00128321	0.00290261	0.00680907	0.0149867	0.0293437	0.0523159	0.0866319	0.135224	0.201563	0.289813	0.404471	0.545486
Benin	MAF	BEN	-3.02198e-05	-4.1848e-05	1.31146e-05	0.000237375	0.000825873	0.00210704	0.00457161	0.0103769	0.022203	0.0424706	0.0742864	0.121323	0.187974	0.279362	0.40133	0.560497	0.758284
Burkina Faso	MAF	BFA	-4.6263e-05	-6.77512e-05	2.21587e-05	0.000414978	0.00148329	0.00387037	0.00856268	0.0197663	0.0428414	0.0828415	0.146329	0.241234	0.376865	0.564016	0.814281	1.14096	1.54697
Bahrain	MAF	BHR	-0.000100044	-0.000135237	4.01841e-05	0.000677893	0.00212812	0.0047608	0.00890406	0.017412	0.0322451	0.0533248	0.0805719	0.113615	0.152029	0.195766	0.245009	0.299543	0.355829
Botswana	MAF	BWA	-4.85255e-05	-6.15886e-05	1.71505e-05	0.000271103	0.000811442	0.0017616	0.0032358	0.00621736	0.0113046	0.0184219	0.0275358	0.0385955	0.0515965	0.0665109	0.0832759	0.101744	0.120786
Central African Republic, The	MAF	CAF	-7.44621e-06	-1.04429e-05	3.29559e-06	5.99126e-05	0.000208747	0.000532085	0.00115136	0.00260386	0.00554326	0.0105372	0.0183187	0.0297875	0.0460165	0.0682806	0.0980031	0.136862	0.185349
Côte d'Ivoire	MAF	CIV	-0.000121125	-0.000196547	6.99287e-05	0.00137701	0.00498692	0.0128073	0.0272106	0.0593984	0.120533	0.216814	0.354874	0.541806	0.785344	1.09397	1.47591	1.93884	2.47252
Cameroon	MAF	CMR	-9.81694e-05	-0.000137753	4.3533e-05	0.000787107	0.00269252	0.00665516	0.0138577	0.0300315	0.0611075	0.110893	0.183679	0.284234	0.418107	0.591365	0.810298	1.08131	1.4002
Congo, The Democratic Republic of the	MAF	COD	-9.57122e-05	-0.000166468	6.33307e-05	0.00133339	0.00523079	0.0147063	0.0344315	0.0828521	0.185197	0.366163	0.657334	1.09635	1.72532	2.58945	3.74072	5.23701	7.08773
Congo, The	MAF	COG	-4.69279e-05	-6.6633e-05	2.08029e-05	0.000368025	0.00122315	0.00292891	0.00590567	0.0123952	0.0244479	0.0430077	0.0691647	0.104101	0.149161	0.205724	0.275132	0.358571	0.453778
Comoros, The	MAF	COM	-1.71724e-06	-2.44548e-06	8.01972e-07	1.51053e-05	5.38652e-05	0.000138944	0.000302441	0.000686841	0.00146388	0.00277457	0.0047829	0.00768399	0.0117269	0.0172104	0.0244367	0.0337128	0.0450154
Cabo Verde	MAF	CPV	-5.36621e-06	-7.00864e-06	2.01745e-06	3.31009e-05	0.000102717	0.000230493	0.000435047	0.000854032	0.00158079	0.00264113	0.00408182	0.00595866	0.00832758	0.0112715	0.0148971	0.0193382	0.0245579
Djibouti	MAF	DJI	-4.436e-06	-6.40938e-06	2.07786e-06	3.83773e-05	0.000132463	0.000326876	0.000672811	0.00142734	0.00282819	0.00499014	0.00803156	0.0120747	0.0172502	0.0237162	0.0316171	0.0411211	0.0520079
Algeria	MAF	DZA	-0.000762816	-0.000984555	0.000276227	0.00429035	0.0124316	0.0265431	0.0489216	0.0954055	0.17724	0.297629	0.458953	0.663878	0.915605	1.21896	1.58188	2.01327	2.49947
Egypt	MAF	EGY	-0.00137313	-0.00191135	0.000589258	0.0103492	0.0340581	0.0801862	0.157577	0.321373	0.615366	1.0504	1.63622	2.38378	3.30631	4.42152	5.74502	7.29005	9.00196
Ethiopia	MAF	ETH	-0.00018874	-0.000271342	8.76646e-05	0.00162525	0.0057814	0.0150246	0.0330045	0.0754105	0.161508	0.308352	0.538246	0.878506	1.35923	2.015	2.88405	4.01166	5.40634
Gabon	MAF	GAB	-3.23674e-05	-4.02829e-05	1.12403e-05	0.00018034	0.000550972	0.00122587	0.00230817	0.00453942	0.00841643	0.0140032	0.0214062	0.0307467	0.0421988	0.0559093	0.0719877	0.0905621	0.110945
Ghana	MAF	GHA	-0.000171718	-0.000250518	8.03398e-05	0.00146351	0.00503747	0.0125536	0.0263783	0.0578188	0.119323	0.22006	0.370826	0.583481	0.871437	1.24964	1.73322	2.33684	3.05206
Guinea	MAF	GIN	-4.22427e-05	-7.30862e-05	2.63686e-05	0.000518504	0.00188355	0.00486489	0.0104464	0.0230644	0.047326	0.086204	0.142979	0.221121	0.32466	0.458249	0.626833	0.835922	1.08324
Gambia, The	MAF	GMB	-5.86645e-06	-8.30455e-06	2.65655e-06	4.85207e-05	0.000167683	0.000418909	0.000881842	0.00193119	0.00396911	0.00727961	0.0122029	0.0191221	0.0284853	0.0408213	0.0566923	0.0767043	0.100695
Guinea-Bissau	MAF	GNB	-3.87735e-06	-5.44364e-06	1.781e-06	3.40057e-05	0.000123821	0.000327302	0.000727976	0.00167791	0.00361239	0.00690525	0.0120077	0.0194319	0.0297609	0.0436382	0.061805	0.0850453	0.113304
Equatorial Guinea	MAF	GNQ	-3.19591e-05	-4.03951e-05	1.12926e-05	0.000180951	0.000549817	0.00121344	0.00226356	0.00440511	0.008092	0.0133181	0.0201182	0.0284967	0.0384983	0.0501663	0.0635818	0.0787865	0.0951277
Iran, Islamic Republic of	MAF	IRN	-0.00186729	-0.00233162	0.000646686	0.0103828	0.0315543	0.0686805	0.124968	0.236785	0.423193	0.682873	1.01254	1.40684	1.86338	2.38733	2.99127	3.68741	4.44614
Iraq	MAF	IRQ	-0.000878848	-0.0011576	0.00034879	0.00593196	0.0181785	0.0403425	0.0753251	0.147233	0.274111	0.464027	0.731476	1.09777	1.59166	2.246	3.09495	4.1745	5.48212
Israel	MAF	ISR	-0.000420273	-0.000535125	0.000151345	0.00245688	0.00756377	0.0168746	0.0317486	0.0623326	0.115698	0.193595	0.29892	0.435185	0.606847	0.820278	1.08332	1.40548	1.78286
Jordan	MAF	JOR	-0.000124733	-0.000180637	5.87303e-05	0.00108598	0.00375144	0.00926013	0.0190128	0.0402608	0.0797175	0.14015	0.224146	0.334574	0.47485	0.646732	0.852157	1.09311	1.36131
Kenya	MAF	KEN	-0.00020137	-0.000283212	8.94845e-05	0.00161833	0.00556222	0.013898	0.0293605	0.0647632	0.134573	0.249972	0.424391	0.673045	1.01427	1.46916	2.06019	2.81071	3.71654
Kuwait	MAF	KWT	-0.000362705	-0.000464484	0.000133504	0.00217793	0.0066937	0.0145313	0.0263186	0.0492975	0.0868659	0.136711	0.196999	0.266962	0.347664	0.43941	0.542832	0.657503	0.77649
Lebanon	MAF	LBN	-0.000125352	-0.000160291	4.52099e-05	0.000727021	0.00219872	0.00478471	0.00873498	0.0165973	0.0296132	0.0472137	0.0691801	0.0952644	0.125345	0.15919	0.196683	0.238077	0.281833
Liberia	MAF	LBR	-8.06248e-06	-1.36107e-05	4.93425e-06	0.000100338	0.000382473	0.00105265	0.00243241	0.00581956	0.0130232	0.0258489	0.0465699	0.077884	0.122922	0.185163	0.268464	0.376873	0.510571
Lesotho	MAF	LSO	-8.19369e-06	-1.08912e-05	3.29464e-06	5.76113e-05	0.000193967	0.000478342	0.000999939	0.00218152	0.00447805	0.00822179	0.0138297	0.0217691	0.03256	0.0467728	0.0650139	0.0879557	0.115355
Morocco	MAF	MAR	-0.000399785	-0.000552221	0.000168475	0.00291947	0.00948764	0.0220742	0.0428359	0.0859183	0.161259	0.270617	0.416008	0.599427	0.823287	1.09052	1.40465	1.77154	2.18027
Madagascar	MAF	MDG	-2.42038e-05	-3.47876e-05	1.14647e-05	0.000218471	0.000796185	0.0021193	0.00477827	0.011212	0.024647	0.0481656	0.0857589	0.142201	0.223168	0.335208	0.48564	0.682602	0.928283
Mali	MAF	MLI	-3.98165e-05	-5.77901e-05	1.90437e-05	0.000361851	0.0013113	0.00346159	0.00773352	0.0179989	0.0392892	0.0763661	0.135265	0.223306	0.349165	0.523089	0.756571	1.06278	1.44549
Mozambique	MAF	MOZ	-5.68759e-05	-8.41406e-05	2.73019e-05	0.000502516	0.0017598	0.00450927	0.00982576	0.0224051	0.0481355	0.0924314	0.16235	0.266833	0.417021	0.626107	0.90893	1.28245	1.75273
Mauritania	MAF	MRT	-2.10858e-05	-2.89203e-05	8.90017e-06	0.000157978	0.000532065	0.00130565	0.00271215	0.00586857	0.0119208	0.0215632	0.0355597	0.0547444	0.0800573	0.112471	0.152914	0.202227	0.259353
Mauritius	MAF	MUS	-3.46025e-05	-4.43873e-05	1.24227e-05	0.000196622	0.00058472	0.00125747	0.00229169	0.0043501	0.00778842	0.0125331	0.0185864	0.0260687	0.0350932	0.0457385	0.0581132	0.0723916	0.0881863
Malawi	MAF	MWI	-3.23252e-05	-4.80136e-05	1.60968e-05	0.000310259	0.00114299	0.00308101	0.00705877	0.0169178	0.0381746	0.0769722	0.141857	0.243971	0.397438	0.619582	0.93067	1.35335	1.89876
Namibia	MAF	NAM	-3.2408e-05	-4.27814e-05	1.26246e-05	0.000211628	0.000666945	0.00151688	0.00290314	0.00577376	0.0107818	0.0179968	0.0275426	0.0395613	0.0542381	0.0717133	0.0921149	0.1157	0.141686
Niger, The	MAF	NER	-2.85393e-05	-4.14016e-05	1.37097e-05	0.00026402	0.000980858	0.0026873	0.00631015	0.0156064	0.0365224	0.0765634	0.146567	0.261214	0.439574	0.706102	1.09092	1.62936	2.34361
Nigeria	MAF	NGA	-0.00188043	-0.00272379	0.000880708	0.016274	0.0571219	0.146045	0.316731	0.719006	1.53783	2.9379	5.12719	8.35121	12.8825	19.0246	27.1087	37.4732	50.088
Oman	MAF	OMN	-0.000232802	-0.000294247	8.28539e-05	0.00133659	0.00404854	0.00876231	0.0159182	0.0307763	0.0565945	0.0936131	0.141939	0.201737	0.273527	0.357887	0.45567	0.56773	0.689807
Qatar	MAF	QAT	-0.000557782	-0.000702008	0.000188087	0.00280498	0.00783515	0.015913	0.0274813	0.0502363	0.0877652	0.137837	0.198433	0.267415	0.342871	0.423078	0.506807	0.592575	0.673942
Rwanda	MAF	RWA	-3.14413e-05	-4.66851e-05	1.53735e-05	0.000287726	0.00101556	0.00258966	0.00555912	0.0124386	0.0262371	0.049433	0.0850966	0.136661	0.208308	0.305079	0.432907	0.598085	0.800749
Saudi Arabia	MAF	SAU	-0.00217859	-0.00280151	0.000805995	0.0129164	0.0389287	0.0841899	0.152464	0.288047	0.515193	0.8295	1.22998	1.72078	2.31322	3.01421	3.83226	4.77203	5.79446
Sudan, The	MAF	SDN	-0.000315483	-0.000443008	0.000139312	0.00251962	0.0086945	0.0218599	0.0465033	0.103303	0.216435	0.406148	0.698081	1.12275	1.71339	2.50864	3.55079	4.8859	6.50698
Senegal	MAF	SEN	-5.22947e-05	-7.34359e-05	2.31511e-05	0.000419442	0.00145004	0.00365534	0.00781381	0.0174576	0.0367254	0.0690716	0.118828	0.191143	0.29225	0.429495	0.610999	0.84572	1.13467
Sierra Leone	MAF	SLE	-1.84011e-05	-2.60855e-05	8.4447e-06	0.000157794	0.000562115	0.00145727	0.00319507	0.00730412	0.0156967	0.0300286	0.0523173	0.0849229	0.130716	0.192804	0.274619	0.379933	0.508858
Sao Tome and Principe	MAF	STP	-1.77565e-06	-2.71998e-06	8.83999e-07	1.57861e-05	5.19512e-05	0.000121385	0.000236319	0.000475362	0.000892265	0.00149555	0.00229949	0.00332713	0.00461357	0.00620521	0.00814781	0.0104929	0.0132126
Eswatini	MAF	SWZ	-1.16531e-05	-1.43547e-05	4.08189e-06	6.80814e-05	0.000218594	0.000513879	0.00102406	0.00212946	0.00417173	0.00732814	0.0118133	0.0178593	0.0257103	0.0356336	0.0478981	0.0628192	0.0801011
Chad	MAF	TCD	-3.79976e-05	-5.24001e-05	1.68339e-05	0.000315864	0.00114038	0.00300316	0.00670335	0.0155857	0.0339876	0.0660354	0.117158	0.194026	0.304244	0.456715	0.661247	0.92936	1.26459
Togo	MAF	TGO	-1.56327e-05	-2.18125e-05	6.7779e-06	0.000120628	0.000412564	0.00103771	0.00222989	0.0050391	0.0107764	0.020683	0.0364492	0.0602261	0.0946364	0.142804	0.208231	0.294923	0.404212
Tunisia	MAF	TUN	-0.000201495	-0.00027681	8.35741e-05	0.00142165	0.00449094	0.0100868	0.0187244	0.0358325	0.0643312	0.103484	0.152266	0.209606	0.275293	0.349136	0.43168	0.524347	0.623606
Tanzania, United Republic of	MAF	TZA	-0.000194084	-0.000292627	9.80761e-05	0.00186415	0.00666115	0.0171842	0.0373141	0.0842113	0.178159	0.336076	0.578903	0.93077	1.42111	2.08408	2.95785	4.08558	5.47501
Uganda	MAF	UGA	-0.000127885	-0.000193845	6.56615e-05	0.00127092	0.00467854	0.0125318	0.0283943	0.0670261	0.148452	0.292984	0.527503	0.885576	1.40801	2.14338	3.14664	4.47971	6.16506
Yemen	MAF	YEM	-0.000145983	-0.000203506	6.50626e-05	0.00120419	0.00420829	0.0105574	0.022148	0.0481331	0.0980048	0.17787	0.294287	0.453732	0.662443	0.927466	1.25655	1.65783	2.12094
South Africa	MAF	ZAF	-0.00106304	-0.00136849	0.00038764	0.00624654	0.0189371	0.0413917	0.0761388	0.146221	0.26546	0.432037	0.64554	0.907048	1.21709	1.57696	1.98828	2.45239	2.94766
Zambia	MAF	ZMB	-0.000100506	-0.000149816	4.99888e-05	0.000949194	0.00341422	0.00890698	0.0195967	0.0448522	0.0962779	0.184121	0.321512	0.524013	0.809391	1.19782	1.71023	2.36934	3.17553
Zimbabwe	MAF	ZWE	-3.47214e-05	-4.59417e-05	1.43834e-05	0.000268299	0.000971488	0.00257338	0.00574717	0.0132932	0.0286742	0.0550281	0.0962143	0.156659	0.241573	0.357132	0.510312	0.709163	0.954614
Australia	OBU	AUS	-0.082938	-0.266401	-0.568375	-0.773611	-0.908731	-0.991408	-1.02745	-1.01868	-0.966699	-0.868584	-0.722948	-0.528108	-0.282112	0.0172166	0.372806	0.773734	1.21816
Canada	OBU	CAN	-0.108699	-0.336259	-0.700022	-0.941473	-1.09632	-1.18202	-1.21168	-1.18841	-1.11569	-0.99586	-0.826595	-0.604067	-0.323521	0.0198214	0.431244	0.899865	1.42547
New Zealand	OBU	NZL	-0.0107624	-0.0333001	-0.0692073	-0.0931363	-0.109618	-0.121113	-0.128252	-0.130081	-0.126065	-0.115909	-0.0988957	-0.0741216	-0.040649	0.00254834	0.0566787	0.120841	0.195327
Albania	OWE	ALB	0.000328262	0.000269557	-0.000101687	-0.000788665	-0.00185158	-0.00209106	-0.00133297	0.000509589	0.0035001	0.00763281	0.0129268	0.0194506	0.0272226	0.0361924	0.0463503	0.0577649	0.0705994
Bosnia and Herzegovina	OWE	BIH	0.000455882	0.000400575	-0.00015856	-0.00127165	-0.00303517	-0.00342019	-0.0021477	0.000802848	0.00539279	0.011405	0.0187537	0.0273521	0.0370002	0.04766	0.0592951	0.0719408	0.0856929
Switzerland	OWE	CHE	0.00499757	0.00393947	-0.00142418	-0.0106901	-0.0245949	-0.0274943	-0.0175209	0.00672474	0.0464429	0.102195	0.175303	0.267128	0.379124	0.512273	0.66677	0.843108	1.04262
Iceland	OWE	ISL	0.000166374	0.000138665	-5.33519e-05	-0.000424791	-0.00102661	-0.00119327	-0.000783486	0.00030839	0.00217737	0.00490106	0.00860246	0.0133879	0.0193606	0.0266206	0.0353009	0.0455569	0.0575249
Macedonia, The former Yugoslav Republic of	OWE	MKD	0.00033622	0.000295296	-0.000118368	-0.000974469	-0.00239729	-0.0027963	-0.00182864	0.000714972	0.0050067	0.0110885	0.0189947	0.0286927	0.0400724	0.0530395	0.0674851	0.0833419	0.100552
Montenegro	OWE	MNE	0.000102476	8.47025e-05	-3.22362e-05	-0.000252152	-0.000592437	-0.000664904	-0.000421627	0.000161128	0.00111078	0.00242697	0.00411255	0.00616692	0.008585	0.0113641	0.0144998	0.017993	0.0218355
Norway	OWE	NOR	0.00364203	0.00285057	-0.00103216	-0.00773161	-0.0175066	-0.0191702	-0.0120784	0.00462649	0.0320287	0.0709295	0.122946	0.189688	0.273062	0.374382	0.494831	0.635794	0.798806
Serbia	OWE	SRB	0.00104222	0.000860996	-0.000325319	-0.00250918	-0.00582762	-0.00650009	-0.00412119	0.00157903	0.0109203	0.0239818	0.0408196	0.0615842	0.0865078	0.115569	0.148712	0.185854	0.227032
Turkey	OWE	TUR	0.0183621	0.0158991	-0.00622115	-0.0497058	-0.119689	-0.13796	-0.0898415	0.0350811	0.245347	0.54489	0.941397	1.44253	2.05553	2.78817	3.64817	4.64141	5.77111
Russian Federation, The	RUS	RUS	-0.165653	-0.407314	-0.762932	-1.28566	-1.69487	-1.93386	-2.04093	-2.03031	-1.91669	-1.70711	-1.40443	-1.00965	-0.523008	0.0552451	0.724378	1.48295	2.32862
United States of America, The	USA	USA	-0.91644	-2.22555	-3.9952	-6.28843	-7.75101	-8.57076	-8.86486	-8.6857	-8.07387	-7.04855	-5.61685	-3.75562	-1.495	1.16625	4.22975	7.69534	11.5842
SP1.5D			2020	2025	2030	2035	2040	2045	2050	2055	2060	2065	2070	2075	2080	2085	2090	2095	2100
Bangladesh	Asia	BGD	-0.000805519	-0.00223781	-0.00445758	-0.00775092	-0.0129151	-0.0220378	-0.0126582	0.0277007	0.106665	0.231593	0.412387	0.660389	0.984962	1.39612	1.90359	2.51774	3.24725
Bhutan	Asia	BTN	-1.60246e-05	-4.85341e-05	-0.000102355	-0.000185971	-0.000318156	-0.000551068	-0.000317613	0.000689643	0.00261623	0.00556905	0.00965689	0.0149465	0.0214266	0.0290727	0.0378505	0.0476896	0.058472
Fiji	Asia	FJI	-8.79406e-06	-2.07997e-05	-3.73056e-05	-6.0349e-05	-9.48706e-05	-0.000154704	-8.58986e-05	0.000183203	0.000690433	0.00147797	0.00260375	0.00412927	0.00613281	0.00870391	0.011935	0.0159091	0.0207094
Indonesia	Asia	IDN	-0.0040563	-0.0112148	-0.0220909	-0.0378536	-0.0615482	-0.101454	-0.0558541	0.116583	0.426336	0.876822	1.47397	2.22607	3.1414	4.22722	5.48651	6.91917	8.52434
Cambodia	Asia	KHM	-8.24095e-05	-0.000224458	-0.0004383	-0.00074689	-0.00122231	-0.00206425	-0.00117131	0.00253703	0.0096462	0.0207985	0.0369428	0.0590555	0.0881344	0.125442	0.172481	0.230866	0.302088
Korea, The Republic of	Asia	KOR	-0.00275288	-0.00659247	-0.0114319	-0.0174257	-0.025245	-0.0374391	-0.0186977	0.0357078	0.11955	0.226449	0.354932	0.501824	0.667136	0.849145	1.04539	1.25357	1.47259
Lao People's Democratic Republic, The	Asia	LAO	-6.00165e-05	-0.000167025	-0.000330758	-0.000569738	-0.000937724	-0.00158046	-0.000895688	0.00192444	0.0072431	0.0154161	0.0270273	0.0427277	0.06309	0.0886863	0.120151	0.158218	0.203804
Sri Lanka	Asia	LKA	-0.00035066	-0.000936079	-0.00179368	-0.00299622	-0.00474958	-0.00766635	-0.00416925	0.00866721	0.0318241	0.0660448	0.112005	0.170285	0.242212	0.329	0.431347	0.549184	0.682009
Maldives	Asia	MDV	-7.10039e-06	-1.75203e-05	-3.21515e-05	-5.27864e-05	-8.35665e-05	-0.000135735	-7.40083e-05	0.000153292	0.000560735	0.00116764	0.00200451	0.00309483	0.00444344	0.00605677	0.00794732	0.0101422	0.0126693
Myanmar	Asia	MMR	-0.000386377	-0.00100056	-0.00184098	-0.00292544	-0.00443294	-0.00690044	-0.00362727	0.00728773	0.0258737	0.0521393	0.0868647	0.130967	0.185719	0.252575	0.332914	0.428205	0.54048
Mongolia	Asia	MNG	-6.69373e-05	-0.000194148	-0.000396685	-0.000701364	-0.00116432	-0.00194348	-0.00107481	0.00223915	0.00820037	0.0169706	0.0287465	0.0434067	0.0609825	0.0815796	0.105401	0.132515	0.162544
Malaysia	Asia	MYS	-0.00106275	-0.00269632	-0.0050186	-0.00828254	-0.0130562	-0.0210015	-0.0113669	0.0235129	0.0856781	0.176054	0.296723	0.450263	0.638132	0.861469	1.12063	1.41483	1.74336
Nepal	Asia	NPL	-9.02646e-05	-0.000241185	-0.000481781	-0.00085862	-0.00148717	-0.00267237	-0.00163096	0.00380167	0.015588	0.0360269	0.0682204	0.115967	0.183071	0.273586	0.391675	0.541651	0.727252
Pakistan	Asia	PAK	-0.00119316	-0.00308376	-0.00599288	-0.0105066	-0.0178778	-0.0314172	-0.0186581	0.0422526	0.168408	0.379179	0.700582	1.15956	1.78277	2.59789	3.63323	4.91713	6.47262
Philippines, The	Asia	PHL	-0.000967096	-0.0024797	-0.00469753	-0.00791454	-0.0129369	-0.0218915	-0.0125687	0.0275934	0.106713	0.232853	0.416329	0.668987	1.0026	1.42855	1.95637	2.59482	3.35079
Singapore	Asia	SGP	-0.000607655	-0.00142021	-0.00239603	-0.00354919	-0.00502618	-0.00730033	-0.0035769	0.00672388	0.0223527	0.0419985	0.0650403	0.090832	0.118899	0.148491	0.178919	0.209431	0.23963
Thailand	Asia	THA	-0.00164256	-0.00425292	-0.00801303	-0.013236	-0.0207783	-0.0332854	-0.0179149	0.0366824	0.13196	0.267341	0.4437	0.662126	0.922595	1.22285	1.56113	1.93383	2.33904
Viet Nam	Asia	VNM	-0.000843336	-0.002279	-0.00441402	-0.00745462	-0.0120193	-0.0198103	-0.0109194	0.0228037	0.0836632	0.174182	0.296863	0.452651	0.64256	0.868107	1.13188	1.43563	1.77908
China	CHN	CHN	-0.127208	-0.324377	-0.673772	-1.30837	-2.43657	-2.89695	-2.61849	-1.6396	-0.00920679	2.24202	5.0844	8.48036	12.3841	16.7429	21.4994	26.5943	31.9678
Armenia	EES	ARM	-0.000234233	-0.00059822	-0.0011826	-0.00208227	-0.00348828	-0.00438943	-0.00439832	-0.00360112	-0.00211222	1.34594e-05	0.00276772	0.00614958	0.0102061	0.0149928	0.0205769	0.0270101	0.0343889
Azerbaijan	EES	AZE	-0.00131419	-0.0031505	-0.00588209	-0.00943106	-0.0147622	-0.0179737	-0.0178849	-0.0148415	-0.00897247	5.95909e-05	0.0128427	0.0297236	0.0511854	0.0779314	0.110957	0.150863	0.197736
Belarus	EES	BLR	-0.00167806	-0.00429342	-0.00837174	-0.0144875	-0.0237831	-0.0293387	-0.0288919	-0.0234311	-0.0137057	8.67715e-05	0.0177444	0.039121	0.0640574	0.0926118	0.124896	0.160993	0.200814
Georgia	EES	GEO	-0.00041483	-0.00108823	-0.00215962	-0.0038141	-0.00645788	-0.00825329	-0.00842001	-0.00700287	-0.00415122	2.66977e-05	0.00555901	0.0124927	0.0207749	0.0305194	0.0418891	0.0550704	0.0702187
Kazakhstan	EES	KAZ	-0.00412328	-0.0119999	-0.0250038	-0.0450421	-0.0755095	-0.0932826	-0.0900701	-0.0708609	-0.0402952	0.000250679	0.0507419	0.111131	0.182125	0.264402	0.35833	0.463594	0.579115
Kyrgyzstan	EES	KGZ	-0.00020121	-0.000567914	-0.00125268	-0.00247997	-0.00466268	-0.00657646	-0.00734964	-0.00666525	-0.00428347	2.95234e-05	0.0065414	0.015543	0.0273434	0.0422646	0.0606054	0.0825886	0.108404
Moldova, The Republic of	EES	MDA	-0.000188005	-0.000516406	-0.0010824	-0.00199867	-0.00346565	-0.00446545	-0.00453183	-0.00371785	-0.00217347	1.37877e-05	0.00282584	0.00622598	0.0102247	0.0148276	0.0200767	0.0260368	0.0327837
Tajikistan	EES	TJK	-0.000250856	-0.000722575	-0.00161731	-0.0031942	-0.00601933	-0.00851729	-0.00953702	-0.00862593	-0.0054941	3.75005e-05	0.00825769	0.0196534	0.0347625	0.0540997	0.0781798	0.107622	0.143219
Ukraine	EES	UKR	-0.00462101	-0.0121062	-0.024595	-0.0444954	-0.0766684	-0.0996142	-0.103712	-0.0890205	-0.0548647	0.000364288	0.0779426	0.179407	0.306107	0.459012	0.638422	0.8442	1.07601
Uzbekistan	EES	UZB	-0.00271286	-0.00794632	-0.0174907	-0.0337299	-0.0613697	-0.083433	-0.089803	-0.0785075	-0.048633	0.000324098	0.069719	0.161562	0.277285	0.417808	0.583965	0.777239	0.999586
	EU	EU	-0.252542	-0.629839	-1.1785	-1.97098	-2.52157	-2.69171	-2.52698	-2.02184	-1.18037	0.0123195	1.5796	3.54811	5.94584	8.80069	12.1397	15.9884	20.3701
India	IND	IND	-0.00317619	0.00330424	0.0364907	0.128325	0.327985	0.694803	1.41178	3.02089	5.72077	9.74931	15.176	22.154	30.8194	41.2861	53.6406	67.9404	84.2117
Japan	JPN	JPN	-0.145291	-0.341712	-0.605976	-0.837819	-0.956516	-0.994757	-0.96776	-0.880724	-0.737561	-0.539433	-0.286401	0.0215537	0.384167	0.800701	1.26986	1.78978	2.35801
Argentina	LAM	ARG	-0.00524693	-0.0142097	-0.0285941	-0.0513562	-0.0870931	-0.108878	-0.101935	-0.0657437	-0.00174347	0.0904275	0.211817	0.363078	0.545669	0.761378	1.01187	1.29773	1.61915
Bahamas, The	LAM	BHS	-5.25225e-05	-0.000134153	-0.000254428	-0.000433142	-0.000704318	-0.000854412	-0.000776216	-0.000486749	-1.25918e-05	0.000640201	0.0014786	0.00250067	0.00370915	0.00510197	0.00667224	0.00841448	0.0103314
Belize	LAM	BLZ	-1.43305e-05	-3.85935e-05	-7.91001e-05	-0.000146153	-0.000258337	-0.000339678	-0.000334821	-0.000227466	-6.36076e-06	0.000348629	0.000864644	0.00157153	0.00250345	0.00369652	0.00519025	0.00702661	0.00925303
Bolivia, Plurinational State of	LAM	BOL	-0.000375468	-0.00110563	-0.00242929	-0.00474995	-0.00883091	-0.0121648	-0.0125152	-0.00882901	-0.000254799	0.0143235	0.0362356	0.0669195	0.107916	0.160689	0.226605	0.307047	0.403364
Brazil	LAM	BRA	-0.0176756	-0.0474742	-0.0935545	-0.163752	-0.272766	-0.336693	-0.310784	-0.197873	-0.00518916	0.265919	0.616456	1.05085	1.57117	2.18054	2.88317	3.68465	4.58987
Barbados	LAM	BRB	-2.60103e-05	-6.47215e-05	-0.000121017	-0.000203703	-0.000327769	-0.000393602	-0.000354491	-0.000220187	-5.63065e-06	0.00028269	0.000645726	0.00108175	0.00159223	0.00217508	0.00283052	0.00355847	0.0043584
Chile	LAM	CHL	-0.00234819	-0.00642016	-0.0128651	-0.0228836	-0.038734	-0.0486648	-0.0456127	-0.0293245	-0.000775507	0.040191	0.0941675	0.161526	0.242825	0.338384	0.448424	0.57332	0.713338
Colombia	LAM	COL	-0.0034237	-0.0091435	-0.0185213	-0.0337829	-0.0588995	-0.0762324	-0.0739502	-0.0494074	-0.00135712	0.0729163	0.176944	0.314105	0.488181	0.702255	0.958682	1.25931	1.6055
Costa Rica	LAM	CRI	-0.000408145	-0.0011266	-0.00228995	-0.00415354	-0.00716778	-0.00914887	-0.00871739	-0.00571208	-0.000154367	0.00816387	0.0195072	0.0341282	0.052217	0.0739015	0.0992094	0.128108	0.16061
Dominican Republic, The	LAM	DOM	-0.00078362	-0.00214407	-0.00435317	-0.00788503	-0.0135962	-0.0173748	-0.0166083	-0.0109197	-0.000294716	0.0155539	0.037078	0.0647579	0.0991456	0.14072	0.18983	0.246704	0.311542
Ecuador	LAM	ECU	-0.000892814	-0.00244239	-0.00502135	-0.00925591	-0.016354	-0.0215187	-0.0212431	-0.0144579	-0.000404486	0.0220896	0.0544165	0.0979885	0.15429	0.224734	0.310526	0.412776	0.532349
Guatemala	LAM	GTM	-0.000586357	-0.00168433	-0.00367808	-0.00720817	-0.01349	-0.0187838	-0.0196167	-0.0140855	-0.000414288	0.0237677	0.0614362	0.11596	0.1913	0.291821	0.421778	0.585222	0.786217
Honduras	LAM	HND	-0.000202267	-0.000575908	-0.00124892	-0.00243573	-0.00455117	-0.00632713	-0.00658873	-0.00471507	-0.000138277	0.00791444	0.0204201	0.0384904	0.0634204	0.0965739	0.139288	0.192919	0.258776
Haiti	LAM	HTI	-0.0001147	-0.000352663	-0.000821656	-0.00171513	-0.00341735	-0.00503298	-0.00551001	-0.00412103	-0.000125483	0.00740834	0.0195997	0.0376615	0.0629422	0.0967697	0.140424	0.195121	0.262054
Jamaica	LAM	JAM	-0.000106827	-0.000268059	-0.000507411	-0.000869555	-0.00144565	-0.00181124	-0.00171302	-0.00111976	-3.00538e-05	0.00158383	0.0038105	0.00675042	0.0105131	0.0152032	0.020944	0.0278968	0.0362042
Saint Lucia	LAM	LCA	-9.87931e-06	-2.6042e-05	-5.22008e-05	-9.43891e-05	-0.000163742	-0.000211841	-0.000205624	-0.000137622	-3.79382e-06	0.000204814	0.000499777	0.000890328	0.0013877	0.00200236	0.00274453	0.0036238	0.00464943
Mexico	LAM	MEX	-0.0111656	-0.0298192	-0.0596268	-0.106946	-0.182341	-0.23122	-0.220589	-0.145215	-0.00392968	0.208504	0.500404	0.881473	1.3624	1.95388	2.66763	3.51532	4.50723
Nicaragua	LAM	NIC	-0.00015129	-0.000441583	-0.000982127	-0.00196199	-0.00372615	-0.0052157	-0.00543328	-0.00387169	-0.000112459	0.00636497	0.0162227	0.0301587	0.0489557	0.0734724	0.104601	0.143213	0.190197
Panama	LAM	PAN	-0.000472199	-0.00137064	-0.00288704	-0.00535332	-0.00935008	-0.0120376	-0.0115389	-0.00757544	-0.000203684	0.0106626	0.0251306	0.0432841	0.0652691	0.0911382	0.120826	0.154176	0.191118
Peru	LAM	PER	-0.00225527	-0.00646293	-0.0134589	-0.0246717	-0.0427189	-0.0545423	-0.0519643	-0.0339615	-0.000908493	0.0474638	0.112021	0.19362	0.293389	0.412616	0.552411	0.713691	0.897622
Paraguay	LAM	PRY	-0.000304107	-0.00089371	-0.00197836	-0.00391346	-0.0073543	-0.0101913	-0.0105047	-0.00740918	-0.000213545	0.0119673	0.0301433	0.0553249	0.088544	0.130739	0.182817	0.245604	0.319793
El Salvador	LAM	SLV	-0.000213887	-0.000554558	-0.00108466	-0.00191643	-0.00325946	-0.00413839	-0.0039446	-0.00258766	-6.96709e-05	0.00368628	0.00887348	0.0156986	0.0243863	0.0351877	0.0483818	0.0642891	0.0832342
Suriname	LAM	SUR	-5.24319e-05	-0.000150373	-0.000317776	-0.000595238	-0.00105587	-0.00138544	-0.00135409	-0.000908264	-2.49722e-05	0.00133614	0.00322439	0.00570313	0.00883076	0.0126578	0.0172157	0.0225264	0.0286409
Trinidad and Tobago	LAM	TTO	-0.000196207	-0.000503326	-0.000953726	-0.0016137	-0.00258208	-0.00303147	-0.00264046	-0.00158978	-3.97178e-05	0.00194915	0.0043178	0.00699734	0.0099658	0.013229	0.0168176	0.0207293	0.0249323
Uruguay	LAM	URY	-0.000372374	-0.000992193	-0.00195709	-0.00343579	-0.00571898	-0.00705143	-0.0065242	-0.00415117	-0.000108385	0.00553985	0.0128153	0.0217526	0.0324393	0.0449535	0.0593341	0.0756387	0.093983
Saint Vincent and the Grenadines	LAM	VCT	-5.82189e-06	-1.48345e-05	-2.80944e-05	-4.79409e-05	-7.89627e-05	-9.74694e-05	-9.08557e-05	-5.86898e-05	-1.56675e-06	8.20979e-05	0.000195178	0.000340802	0.000522453	0.000743601	0.00100701	0.00131683	0.00167791
Venezuela, Bolivarian Republic of	LAM	VEN	-0.00282368	-0.00759653	-0.0152854	-0.0276712	-0.0476208	-0.0609552	-0.0585557	-0.0387753	-0.00105605	0.0560746	0.134114	0.234607	0.359792	0.511775	0.691794	0.900377	1.13852
Angola	MAF	AGO	-0.000196315	-0.000253176	3.79637e-05	0.000890561	0.00259495	0.00564563	0.011254	0.0265077	0.0543572	0.0993257	0.167377	0.265564	0.401842	0.584833	0.823729	1.12856	1.49909
United Arab Emirates, The	MAF	ARE	-0.000687155	-0.000922231	0.000150246	0.0038901	0.0119431	0.0254951	0.0466945	0.0973268	0.174146	0.274073	0.395057	0.534256	0.68982	0.859641	1.04274	1.23703	1.42917
Burundi	MAF	BDI	-9.48783e-06	-1.47619e-05	2.86359e-06	9.04581e-05	0.000346217	0.000934354	0.00217434	0.00572315	0.0127537	0.0248079	0.0438619	0.072131	0.111995	0.166279	0.238372	0.331937	0.446923
Benin	MAF	BEN	-2.17171e-05	-3.16568e-05	5.70985e-06	0.000167726	0.000600466	0.00153421	0.00342458	0.00872193	0.0188948	0.0359057	0.0622821	0.101016	0.155684	0.230458	0.330096	0.459983	0.62127
Burkina Faso	MAF	BFA	-3.32463e-05	-5.12519e-05	9.64744e-06	0.000293219	0.00107845	0.00281815	0.00641428	0.0166139	0.0364581	0.0700363	0.122683	0.200855	0.312127	0.465282	0.669749	0.936353	1.26745
Bahrain	MAF	BHR	-7.18956e-05	-0.000102303	1.74953e-05	0.000478992	0.00154729	0.00346651	0.00667001	0.0146351	0.0274406	0.0450821	0.0675518	0.094598	0.125913	0.161496	0.201521	0.245826	0.291535
Botswana	MAF	BWA	-3.48722e-05	-4.659e-05	7.46698e-06	0.000191559	0.000589973	0.00128269	0.00242393	0.00522581	0.00962022	0.0155743	0.0230862	0.0321352	0.0427332	0.0548678	0.0684947	0.083498	0.0989611
Central African Republic, The	MAF	CAF	-5.35112e-06	-7.89975e-06	1.43483e-06	4.23336e-05	0.000151773	0.00038743	0.000862482	0.00218859	0.00471732	0.00890841	0.0153585	0.0248015	0.0381117	0.0563278	0.0806079	0.112318	0.151858
Côte d'Ivoire	MAF	CIV	-8.70452e-05	-0.000148682	3.04455e-05	0.00097298	0.00362583	0.00932545	0.0203834	0.0499254	0.102574	0.1833	0.297528	0.451116	0.650437	0.902461	1.21394	1.59114	2.02576
Cameroon	MAF	CMR	-7.05481e-05	-0.000104206	1.89534e-05	0.000556162	0.00195764	0.00484586	0.0103808	0.025242	0.0520026	0.093752	0.153997	0.236657	0.346285	0.487844	0.666473	0.887401	1.1472
Congo, The Democratic Republic of the	MAF	COD	-6.87823e-05	-0.000125928	2.75729e-05	0.000942158	0.00380314	0.0107081	0.0257925	0.0696387	0.157603	0.309563	0.551112	0.912839	1.42894	2.13616	3.07675	4.29785	5.80705
Congo, The	MAF	COG	-3.37241e-05	-5.0406e-05	9.05716e-06	0.000260043	0.00088931	0.00213264	0.00442392	0.0104184	0.0208052	0.0363598	0.057988	0.0866765	0.123538	0.169711	0.226297	0.294268	0.371785
Comoros, The	MAF	COM	-1.23407e-06	-1.84994e-06	3.49162e-07	1.06732e-05	3.91637e-05	0.00010117	0.000226558	0.000577302	0.00124576	0.00234569	0.00401	0.00639781	0.00971248	0.0141976	0.0200993	0.0276671	0.0368816
Cabo Verde	MAF	CPV	-3.85635e-06	-5.30184e-06	8.78359e-07	2.33887e-05	7.4682e-05	0.00016783	0.000325892	0.000717829	0.00134526	0.00223288	0.00342221	0.00496127	0.00689707	0.00929833	0.0122529	0.0158703	0.0201205
Djibouti	MAF	DJI	-3.18787e-06	-4.84851e-06	9.0466e-07	2.7117e-05	9.63097e-05	0.00023801	0.000504001	0.00119971	0.0024068	0.00421879	0.0067337	0.0100536	0.0142869	0.0195646	0.0260052	0.0337468	0.0426107
Algeria	MAF	DZA	-0.000548188	-0.000744788	0.000120264	0.00303151	0.00903861	0.019327	0.036647	0.08019	0.150832	0.251623	0.384788	0.552755	0.758322	1.00557	1.3011	1.65223	2.04785
Egypt	MAF	EGY	-0.000986781	-0.00144588	0.000256551	0.00731266	0.0247626	0.0583864	0.11804	0.27012	0.523678	0.888035	1.37182	1.98477	2.73835	3.64751	4.7253	5.98272	7.37541
Ethiopia	MAF	ETH	-0.000135636	-0.000205262	3.81674e-05	0.00114839	0.00420347	0.0109399	0.0247236	0.0633839	0.137444	0.260689	0.451268	0.731458	1.12574	1.66226	2.37214	3.29224	4.42947
Gabon	MAF	GAB	-2.32604e-05	-3.04729e-05	4.89382e-06	0.000127427	0.000400594	0.000892599	0.00172905	0.00381546	0.0071624	0.0118387	0.0179471	0.0256002	0.0349499	0.0461221	0.0592101	0.0743215	0.0908988
Ghana	MAF	GHA	-0.000123403	-0.00018951	3.49783e-05	0.0010341	0.00366259	0.00914074	0.0197599	0.0485977	0.101544	0.186044	0.310903	0.485815	0.721741	1.03089	1.42558	1.91777	2.50059
Guinea	MAF	GIN	-3.03571e-05	-5.52876e-05	1.14804e-05	0.00036637	0.00136947	0.0035423	0.00782538	0.019386	0.0402745	0.072879	0.119874	0.184109	0.268889	0.37803	0.515572	0.686016	0.887513
Gambia, The	MAF	GMB	-4.21585e-06	-6.28216e-06	1.15661e-06	3.42843e-05	0.000121917	0.000305022	0.000660585	0.0016232	0.00337772	0.00615437	0.010231	0.0159214	0.0235921	0.0336753	0.0466296	0.0629489	0.0825007
Guinea-Bissau	MAF	GNB	-2.78641e-06	-4.11796e-06	7.7541e-07	2.4028e-05	9.00265e-05	0.00023832	0.000545325	0.00141032	0.00307415	0.00583787	0.0100673	0.0161793	0.0246485	0.0359991	0.0508349	0.069794	0.0928312
Equatorial Guinea	MAF	GNQ	-2.2967e-05	-3.05577e-05	4.91659e-06	0.000127858	0.000399755	0.000883548	0.00169563	0.00370257	0.00688631	0.0112594	0.0168672	0.0237268	0.031885	0.0413844	0.0522962	0.0646577	0.0779391
Iran, Islamic Republic of	MAF	IRN	-0.0013419	-0.0017638	0.000281554	0.00733638	0.0229421	0.0500087	0.0936128	0.199022	0.360138	0.577318	0.848917	1.17136	1.54329	1.96942	2.46033	3.02614	3.64277
Iraq	MAF	IRQ	-0.000631573	-0.000875691	0.000151856	0.00419147	0.013217	0.0293748	0.0564258	0.123752	0.233269	0.3923	0.613273	0.914019	1.31824	1.85283	2.54561	3.42588	4.49156
Israel	MAF	ISR	-0.000302024	-0.000404807	6.58924e-05	0.00173601	0.00549937	0.012287	0.0237828	0.0523917	0.0984596	0.16367	0.250616	0.362342	0.502602	0.676684	0.891038	1.15343	1.46071
Jordan	MAF	JOR	-8.96379e-05	-0.000136646	2.557e-05	0.000767339	0.00272755	0.00674263	0.0142424	0.0338399	0.0678397	0.118487	0.187925	0.278572	0.39328	0.533519	0.700902	0.897085	1.11534
Kenya	MAF	KEN	-0.000144712	-0.000214242	3.89597e-05	0.0011435	0.00404411	0.0101197	0.0219939	0.0544346	0.114522	0.211332	0.355812	0.560388	0.840036	1.21198	1.69451	2.30666	3.04501
Kuwait	MAF	KWT	-0.000260653	-0.000351369	5.81248e-05	0.0015389	0.00486677	0.0105807	0.0197152	0.0414355	0.073923	0.115579	0.165165	0.222276	0.287942	0.362489	0.446481	0.539593	0.636186
Lebanon	MAF	LBN	-9.00823e-05	-0.000121256	1.96835e-05	0.000513705	0.00159862	0.00348392	0.00654335	0.0139503	0.0252009	0.0399156	0.058001	0.0793186	0.103813	0.131323	0.161772	0.195382	0.230908
Liberia	MAF	LBR	-5.79399e-06	-1.02961e-05	2.14827e-06	7.08977e-05	0.000278084	0.000766471	0.00182211	0.00489145	0.0110828	0.0218533	0.0390445	0.0648474	0.101806	0.152749	0.220812	0.309288	0.418316
Lesotho	MAF	LSO	-5.88829e-06	-8.23885e-06	1.43442e-06	4.07076e-05	0.000141027	0.000348298	0.000749052	0.0018336	0.00381083	0.0069509	0.0115949	0.0181253	0.0269668	0.038585	0.0534742	0.0721825	0.0945113
Morocco	MAF	MAR	-0.0002873	-0.000417739	7.33506e-05	0.00206287	0.00689816	0.016073	0.0320883	0.0722159	0.137231	0.228787	0.348783	0.499092	0.681863	0.899618	1.15533	1.45385	1.78632
Madagascar	MAF	MDG	-1.73937e-05	-2.63158e-05	4.99149e-06	0.000154369	0.000578881	0.00154314	0.00357939	0.00942388	0.0209746	0.0407204	0.0719007	0.118399	0.184832	0.276528	0.39944	0.56019	0.760553
Mali	MAF	MLI	-2.86136e-05	-4.37166e-05	8.29124e-06	0.00025568	0.000953402	0.00252051	0.00579316	0.0151284	0.0334352	0.0645618	0.113406	0.185928	0.289185	0.431519	0.622282	0.872191	1.18431
Mozambique	MAF	MOZ	-4.08731e-05	-6.365e-05	1.18867e-05	0.000355073	0.0012795	0.00328336	0.00736045	0.0188319	0.0409634	0.0781438	0.136115	0.22217	0.345385	0.516504	0.747598	1.05247	1.43603
Mauritania	MAF	MRT	-1.5153e-05	-2.18774e-05	3.87495e-06	0.000111626	0.000386848	0.000950688	0.00203167	0.00493264	0.0101446	0.0182301	0.0298134	0.045581	0.066305	0.0927827	0.125772	0.165962	0.212491
Mauritius	MAF	MUS	-2.48666e-05	-3.35778e-05	5.40859e-06	0.000138931	0.000425131	0.000915612	0.0017167	0.00365634	0.00662796	0.0105958	0.0155829	0.0217052	0.0290649	0.0377318	0.0477983	0.0594095	0.072252
Malawi	MAF	MWI	-2.32301e-05	-3.63209e-05	7.0082e-06	0.000219226	0.000831035	0.0022434	0.00528771	0.0142198	0.0324867	0.0650742	0.118933	0.203134	0.329166	0.511121	0.765479	1.11065	1.55567
Namibia	MAF	NAM	-2.32896e-05	-3.23629e-05	5.49648e-06	0.000149534	0.000484915	0.00110449	0.00217473	0.00485295	0.00917531	0.0152149	0.0230919	0.0329394	0.044921	0.0591595	0.0757648	0.0949512	0.116085
Niger, The	MAF	NER	-2.05094e-05	-3.13191e-05	5.96891e-06	0.000186554	0.00071315	0.00195672	0.00472692	0.0131175	0.0310806	0.0647286	0.122882	0.217491	0.364064	0.582495	0.897289	1.33716	1.92014
Nigeria	MAF	NGA	-0.00135134	-0.00206047	0.000383442	0.011499	0.0415315	0.106341	0.237262	0.604338	1.30869	2.48377	4.29866	6.95335	10.6695	15.6943	22.297	30.7531	41.0376
Oman	MAF	OMN	-0.0001673	-0.000222589	3.60729e-05	0.000944423	0.00294357	0.00638015	0.0119243	0.025868	0.048162	0.0791428	0.119003	0.16797	0.22654	0.295237	0.37479	0.465918	0.565166
Qatar	MAF	QAT	-0.000400842	-0.000531049	8.18891e-05	0.00198197	0.00569668	0.0115869	0.0205862	0.0422245	0.0746883	0.116531	0.166367	0.222654	0.283973	0.349016	0.416851	0.486307	0.552168
Rwanda	MAF	RWA	-2.25949e-05	-3.53159e-05	6.69331e-06	0.000203304	0.000738384	0.00188562	0.00416432	0.0104549	0.0223278	0.0417919	0.0713454	0.113786	0.172525	0.251673	0.356068	0.490829	0.656063
Saudi Arabia	MAF	SAU	-0.00156561	-0.00211926	0.000350914	0.0091266	0.0283038	0.0613016	0.11421	0.242108	0.43843	0.70128	1.03122	1.43274	1.91585	2.48656	3.15205	3.91626	4.74747
Sudan, The	MAF	SDN	-0.000226718	-0.000335123	6.06536e-05	0.00178034	0.00632149	0.015917	0.0348355	0.0868282	0.184187	0.343368	0.585275	0.934817	1.41906	2.06949	2.92054	4.0097	5.33124
Senegal	MAF	SEN	-3.75809e-05	-5.55521e-05	1.00795e-05	0.000296373	0.00105428	0.00266159	0.0058533	0.0146734	0.0312534	0.0583948	0.0996256	0.159148	0.242047	0.35431	0.502548	0.694056	0.92965
Sierra Leone	MAF	SLE	-1.32237e-05	-1.97329e-05	3.67665e-06	0.000111496	0.000408696	0.00106109	0.00239342	0.00613924	0.0133579	0.0253869	0.0438631	0.0707081	0.108262	0.159053	0.225875	0.311799	0.416913
Sao Tome and Principe	MAF	STP	-1.27605e-06	-2.05759e-06	3.84875e-07	1.11543e-05	3.7772e-05	8.83845e-05	0.000177026	0.000399551	0.000759319	0.00126438	0.00192791	0.00277022	0.00382105	0.00511895	0.0067016	0.0086112	0.0108252
Eswatini	MAF	SWZ	-8.37436e-06	-1.08589e-05	1.77717e-06	4.81056e-05	0.000158933	0.000374174	0.000767118	0.00178985	0.00355015	0.00619539	0.00990435	0.0148699	0.0212937	0.0293958	0.0393963	0.0515538	0.0656277
Chad	MAF	TCD	-2.73065e-05	-3.96392e-05	7.32913e-06	0.000223186	0.000829132	0.0021867	0.00502146	0.0131001	0.0289235	0.0558279	0.0982258	0.161549	0.251981	0.376765	0.543878	0.762697	1.03609
Togo	MAF	TGO	-1.12342e-05	-1.65005e-05	2.95096e-06	8.52345e-05	0.000299962	0.000755592	0.00167041	0.00423545	0.00917076	0.0174859	0.0305592	0.0501451	0.0783797	0.117806	0.171271	0.242034	0.331175
Tunisia	MAF	TUN	-0.000144802	-0.000209399	3.63865e-05	0.00100452	0.00326522	0.00734456	0.0140264	0.0301178	0.054746	0.0874876	0.12766	0.174521	0.228003	0.288018	0.355059	0.430315	0.510927
Tanzania, United Republic of	MAF	TZA	-0.000139476	-0.000221364	4.27004e-05	0.00131719	0.00484311	0.0125124	0.0279519	0.0707811	0.151613	0.284127	0.485355	0.774973	1.17699	1.71925	2.43284	3.35291	4.48574
Uganda	MAF	UGA	-9.19028e-05	-0.000146639	2.85877e-05	0.000898016	0.00340162	0.00912485	0.0212701	0.0563367	0.126333	0.247696	0.442261	0.737344	1.16615	1.76817	2.58812	3.67636	5.0511
Yemen	MAF	YEM	-0.000104908	-0.000153946	2.8327e-05	0.000850871	0.00305971	0.0076872	0.016591	0.0404568	0.0834022	0.150376	0.246731	0.377784	0.548648	0.765108	1.03351	1.36053	1.73771
South Africa	MAF	ZAF	-0.000763937	-0.00103522	0.000168771	0.00441374	0.0137686	0.0301388	0.0570354	0.122902	0.225907	0.365255	0.541224	0.755222	1.00802	1.3009	1.63537	2.0126	2.41505
Zambia	MAF	ZMB	-7.22273e-05	-0.000113331	2.17641e-05	0.000670691	0.00248237	0.00648549	0.0146798	0.0376991	0.0819327	0.15566	0.269557	0.436301	0.670353	0.988133	1.40667	1.94445	2.60174
Zimbabwe	MAF	ZWE	-2.49521e-05	-3.47536e-05	6.26226e-06	0.000189577	0.000706338	0.00187377	0.00430519	0.0111731	0.0244018	0.0465221	0.0806665	0.130437	0.200075	0.294614	0.419733	0.581988	0.782125
Australia	OBU	AUS	-0.0455679	-0.180973	-0.422466	-0.574844	-0.666643	-0.715512	-0.727875	-0.706378	-0.652267	-0.563185	-0.437644	-0.273862	-0.0698729	0.176403	0.467595	0.794916	1.15701
Canada	OBU	CAN	-0.0597216	-0.22843	-0.520318	-0.699576	-0.804258	-0.853083	-0.858387	-0.824071	-0.752797	-0.64571	-0.500387	-0.313252	-0.080129	0.203091	0.540891	0.9245	1.35391
New Zealand	OBU	NZL	-0.00591307	-0.0226216	-0.0514409	-0.0692064	-0.0804157	-0.0874086	-0.0908571	-0.0902014	-0.0850608	-0.0751546	-0.0598674	-0.0384374	-0.0100679	0.0261105	0.0710897	0.124149	0.185522
Albania	OWE	ALB	0.000374208	0.000368879	6.83447e-05	-0.000537842	-0.00132778	-0.0013086	-0.000499261	0.00115292	0.00370458	0.00715259	0.0115177	0.0168653	0.0232131	0.0305212	0.038785	0.0480641	0.0584949
Bosnia and Herzegovina	OWE	BIH	0.00051969	0.000548173	0.000106569	-0.000867218	-0.00217655	-0.00214038	-0.000804417	0.0018164	0.00570785	0.0106875	0.0167094	0.0237166	0.0315506	0.0401919	0.049617	0.0598593	0.0710004
Switzerland	OWE	CHE	0.00569707	0.00539103	0.000957199	-0.0072903	-0.0176372	-0.0172061	-0.00656242	0.0152144	0.0491562	0.095765	0.156194	0.231622	0.323285	0.432003	0.55794	0.70152	0.863858
Iceland	OWE	ISL	0.000189661	0.000189759	3.58581e-05	-0.000289692	-0.000736189	-0.000746758	-0.000293453	0.000697717	0.00230458	0.00459271	0.00766475	0.0116084	0.0165091	0.0224493	0.0295391	0.0379062	0.047662
Macedonia, The former Yugoslav Republic of	OWE	MKD	0.00038328	0.000404102	7.95557e-05	-0.000664553	-0.00171912	-0.00174995	-0.000684914	0.00161759	0.00529921	0.0103909	0.0169242	0.024879	0.0341703	0.0447285	0.0564702	0.0693458	0.0833118
Montenegro	OWE	MNE	0.000116819	0.000115912	2.16661e-05	-0.000171959	-0.000424842	-0.000416102	-0.00015792	0.000364543	0.00117568	0.00227428	0.00366426	0.00534723	0.00732056	0.00958342	0.0121332	0.0149713	0.0180917
Norway	OWE	NOR	0.00415179	0.00390091	0.00069372	-0.00527268	-0.0125541	-0.0119969	-0.00452393	0.0104672	0.0338999	0.0664669	0.109544	0.164475	0.232844	0.315718	0.414065	0.529021	0.661847
Serbia	OWE	SRB	0.0011881	0.00117824	0.000218648	-0.00171117	-0.00417904	-0.00406781	-0.00154359	0.00357247	0.0115583	0.0224729	0.03637	0.0533986	0.0737664	0.0974597	0.124439	0.154643	0.188107
Turkey	OWE	TUR	0.0209322	0.0217573	0.00418126	-0.0338976	-0.0858304	-0.0863368	-0.03365	0.079369	0.259681	0.510608	0.838779	1.2508	1.75278	2.35128	3.05272	3.86195	4.78163
Russian Federation, The	RUS	RUS	-0.121142	-0.307086	-0.594848	-1.03997	-1.31846	-1.46115	-1.50298	-1.45834	-1.33812	-1.14655	-0.884506	-0.551538	-0.146874	0.329994	0.878995	1.49933	2.18938
United States of America, The	USA	USA	-0.688125	-1.73971	-3.25385	-4.96958	-5.9588	-6.4309	-6.49713	-6.20903	-5.59806	-4.67571	-3.44314	-1.88876	-0.0187052	2.16974	4.67957	7.51173	10.6843
SP1.5E			2020	2025	2030	2035	2040	2045	2050	2055	2060	2065	2070	2075	2080	2085	2090	2095	2100
Bangladesh	Asia	BGD	-0.000457331	-0.0014292	-0.00309333	-0.00582543	-0.0106397	-0.0173651	-0.00645354	0.0271762	0.0892386	0.185317	0.32302	0.511111	0.756729	1.06752	1.45089	1.91474	2.46567
Bhutan	Asia	BTN	-9.0979e-06	-3.09968e-05	-7.10291e-05	-0.000139772	-0.000262102	-0.000434226	-0.000161929	0.000676584	0.0021888	0.00445625	0.00756418	0.0115679	0.0164617	0.0222299	0.0288492	0.036268	0.0443984
Fiji	Asia	FJI	-4.9928e-06	-1.32839e-05	-2.58882e-05	-4.53571e-05	-7.81559e-05	-0.000121902	-4.37939e-05	0.000179734	0.000577634	0.00118264	0.00203951	0.00319587	0.00471172	0.00665529	0.00909671	0.0120989	0.0157248
Indonesia	Asia	IDN	-0.00230295	-0.00716242	-0.0153299	-0.02845	-0.0507044	-0.0799431	-0.0284762	0.114375	0.356683	0.701617	1.15455	1.72288	2.41348	3.23227	4.18176	5.26204	6.47261
Cambodia	Asia	KHM	-4.67877e-05	-0.000143352	-0.000304158	-0.000561348	-0.00100696	-0.00162657	-0.000597171	0.00248899	0.00807025	0.0166426	0.0289371	0.0457063	0.0677121	0.0959168	0.131463	0.175574	0.229378
Korea, The Republic of	Asia	KOR	-0.00156294	-0.00421034	-0.00793318	-0.0130968	-0.0207972	-0.029501	-0.00953268	0.0350316	0.100019	0.181201	0.278016	0.388389	0.512548	0.649284	0.796783	0.953345	1.11815
Lao People's Democratic Republic, The	Asia	LAO	-3.40742e-05	-0.000106672	-0.000229529	-0.000428204	-0.000772512	-0.00124536	-0.00045665	0.001888	0.00605976	0.0123357	0.0211703	0.0330693	0.0484709	0.0678124	0.0915778	0.120325	0.15475
Sri Lanka	Asia	LKA	-0.000199086	-0.000597836	-0.00124472	-0.0022519	-0.00391278	-0.00604087	-0.00212562	0.00850309	0.0266248	0.0528479	0.0877327	0.131793	0.186087	0.251564	0.328768	0.417656	0.517856
Maldives	Asia	MDV	-4.03122e-06	-1.11895e-05	-2.23115e-05	-3.96732e-05	-6.88434e-05	-0.000106955	-3.77318e-05	0.00015039	0.000469125	0.000934326	0.00157012	0.00239526	0.00341381	0.0046312	0.00605736	0.00771314	0.00961989
Myanmar	Asia	MMR	-0.000219364	-0.000639017	-0.00127755	-0.0021987	-0.00365192	-0.00543736	-0.0018493	0.00714974	0.0216466	0.0417209	0.0680406	0.101363	0.142685	0.193127	0.253743	0.325651	0.410391
Mongolia	Asia	MNG	-3.80034e-05	-0.000123995	-0.000275279	-0.000527131	-0.000959185	-0.00153141	-0.000547973	0.00219675	0.00686064	0.0135796	0.022517	0.0335949	0.0468518	0.0623784	0.0803351	0.100778	0.123421
Malaysia	Asia	MYS	-0.000603373	-0.00172203	-0.00348265	-0.00622499	-0.0107559	-0.0165486	-0.0057952	0.0230677	0.0716805	0.140875	0.232422	0.348483	0.490265	0.658707	0.854129	1.07598	1.32375
Nepal	Asia	NPL	-5.12474e-05	-0.000154035	-0.000334331	-0.000645321	-0.00122516	-0.00210575	-0.000831513	0.00372968	0.0130413	0.0288281	0.0534366	0.0897529	0.14065	0.209192	0.29853	0.411926	0.552209
Pakistan	Asia	PAK	-0.000677414	-0.00196947	-0.00415875	-0.00789657	-0.014728	-0.0247558	-0.00951247	0.0414525	0.140894	0.303412	0.548761	0.897444	1.36967	1.98643	2.76921	3.73948	4.91472
Philippines, The	Asia	PHL	-0.000549066	-0.00158369	-0.00325984	-0.00594841	-0.0106576	-0.0172498	-0.00640793	0.0270709	0.0892791	0.186325	0.326108	0.517766	0.77028	1.09232	1.49112	1.97336	2.54429
Singapore	Asia	SGP	-0.000344994	-0.000907033	-0.00166272	-0.0026675	-0.00414065	-0.00575246	-0.00182362	0.00659656	0.0187008	0.0336064	0.0509457	0.0702999	0.091348	0.113541	0.13637	0.159273	0.181953
Thailand	Asia	THA	-0.000932559	-0.00271617	-0.00556063	-0.00994791	-0.0171175	-0.026228	-0.0091336	0.0359878	0.110401	0.213922	0.347548	0.512456	0.708813	0.935031	1.18987	1.47068	1.77605
Viet Nam	Asia	VNM	-0.000478801	-0.0014555	-0.00306311	-0.00560274	-0.00990169	-0.01561	-0.00556706	0.0223719	0.0699948	0.139377	0.232531	0.350331	0.493667	0.663783	0.862704	1.0918	1.35087
China	CHN	CHN	-0.08323	-0.219641	-0.475552	-0.968188	-1.83934	-2.05344	-1.73107	-0.911476	0.373789	2.10841	4.276	6.85385	9.81043	13.1079	16.7044	20.5557	24.6171
Armenia	EES	ARM	-0.00015333	-0.000405348	-0.00083317	-0.00153034	-0.00268581	-0.00316561	-0.00300722	-0.00229193	-0.00109657	0.00055096	0.00265116	0.00521383	0.00828117	0.0118982	0.0161175	0.020979	0.0265571
Azerbaijan	EES	AZE	-0.000860274	-0.00213475	-0.00414408	-0.00693125	-0.0113662	-0.0129624	-0.0122282	-0.00944585	-0.00465812	0.00243935	0.0123018	0.0252007	0.0415316	0.0618455	0.08691	0.117177	0.152703
Belarus	EES	BLR	-0.00109846	-0.00290918	-0.0058981	-0.0106474	-0.0183119	-0.0211587	-0.0197539	-0.0149128	-0.00711543	0.00355199	0.0169972	0.0331681	0.0519759	0.0734957	0.0978288	0.125045	0.15508
Georgia	EES	GEO	-0.000271549	-0.000737373	-0.0015215	-0.00280313	-0.00497227	-0.00595218	-0.00575692	-0.00445698	-0.00215514	0.00109287	0.0053249	0.0105918	0.0168567	0.0242198	0.0328109	0.0427737	0.0542269
Kazakhstan	EES	KAZ	-0.00269911	-0.00813103	-0.0176158	-0.0331031	-0.0581388	-0.0672744	-0.0615827	-0.0450994	-0.0209195	0.0102615	0.048605	0.0942205	0.147775	0.209827	0.280672	0.360078	0.447225
Kyrgyzstan	EES	KGZ	-0.000131712	-0.000384813	-0.000882546	-0.00182262	-0.00359005	-0.00474287	-0.00502509	-0.0042421	-0.00222379	0.00120854	0.00626592	0.0131779	0.0221863	0.0335407	0.0474709	0.0641473	0.0837158
Moldova, The Republic of	EES	MDA	-0.000123069	-0.000349912	-0.000762576	-0.0014689	-0.00266839	-0.00322043	-0.0030985	-0.00236622	-0.00112837	0.000564399	0.00270683	0.00527861	0.00829625	0.011767	0.0157257	0.020223	0.0253174
Tajikistan	EES	TJK	-0.000164211	-0.00048961	-0.00113943	-0.00234754	-0.0046346	-0.00614257	-0.00652064	-0.00548997	-0.0028523	0.00153508	0.00790994	0.0166628	0.0282061	0.0429329	0.0612365	0.0835907	0.110601
Ukraine	EES	UKR	-0.00302493	-0.00820305	-0.0173278	-0.0327014	-0.0590311	-0.0718406	-0.07091	-0.0566571	-0.0284834	0.0149121	0.0746602	0.152108	0.248374	0.364267	0.500062	0.655698	0.830954
Uzbekistan	EES	UZB	-0.00177585	-0.00538434	-0.0123226	-0.0247894	-0.0472518	-0.0601709	-0.0614	-0.0499661	-0.0252482	0.0132669	0.066783	0.136978	0.224988	0.331567	0.457408	0.603689	0.771937
	EU	EU	-0.16044	-0.421045	-0.824468	-1.4422	-1.80127	-1.87068	-1.69495	-1.27455	-0.611846	0.306985	1.50205	2.99606	4.81158	6.97073	9.49461	12.403	15.714
India	IND	IND	-0.00220763	0.00142083	0.0223911	0.0830228	0.216898	0.458377	1.07277	2.34263	4.41954	7.48673	11.6003	16.8823	23.4393	31.3595	40.7103	51.5367	63.8594
Japan	JPN	JPN	-0.097253	-0.236209	-0.433612	-0.602237	-0.679743	-0.696355	-0.665592	-0.592176	-0.478627	-0.32526	-0.131619	0.102793	0.378042	0.693749	1.04905	1.44262	1.87266
Argentina	LAM	ARG	-0.00312825	-0.00921397	-0.0197116	-0.037389	-0.0669639	-0.0777199	-0.0674967	-0.036506	0.0142447	0.0853208	0.177768	0.292316	0.430256	0.593065	0.782074	0.997762	1.2403
Bahamas, The	LAM	BHS	-3.13142e-05	-8.69887e-05	-0.000175392	-0.000315342	-0.000541534	-0.000609902	-0.000513975	-0.000270281	0.000102878	0.000604047	0.00124092	0.0020133	0.00292464	0.00397411	0.00515696	0.00646947	0.00791406
Belize	LAM	BLZ	-8.5439e-06	-2.50251e-05	-5.45283e-05	-0.000106404	-0.000198629	-0.000242471	-0.000221703	-0.000126307	5.19693e-05	0.000328941	0.000725655	0.00126524	0.00197395	0.00287935	0.00401154	0.0054024	0.00708799
Bolivia, Plurinational State of	LAM	BOL	-0.000223856	-0.000716922	-0.00167465	-0.00345812	-0.00678988	-0.00868355	-0.008287	-0.00490255	0.00208178	0.0135146	0.0304108	0.0538771	0.0850907	0.125167	0.175142	0.236073	0.308985
Brazil	LAM	BRA	-0.0105383	-0.0307836	-0.0644926	-0.119217	-0.209723	-0.24034	-0.205787	-0.109875	0.0423969	0.250902	0.517362	0.84604	1.23885	1.6985	2.2284	2.83294	3.51592
Barbados	LAM	BRB	-1.55075e-05	-4.19672e-05	-8.34243e-05	-0.000148303	-0.000252014	-0.000280963	-0.000234728	-0.000122265	4.60041e-05	0.000266726	0.000541928	0.000870917	0.00125546	0.00169425	0.00218771	0.00273593	0.00333862
Chile	LAM	CHL	-0.00140001	-0.00416301	-0.00886863	-0.01666	-0.0297817	-0.0347382	-0.0302026	-0.0162832	0.00633612	0.0379213	0.0790304	0.130045	0.191466	0.26358	0.346586	0.440797	0.54643
Colombia	LAM	COL	-0.00204123	-0.0059289	-0.0127678	-0.0245951	-0.0452865	-0.0544167	-0.0489664	-0.0274348	0.0110881	0.0687985	0.148501	0.252887	0.384927	0.547011	0.740964	0.968218	1.22985
Costa Rica	LAM	CRI	-0.000243338	-0.000730517	-0.00157859	-0.00302391	-0.00551114	-0.00653071	-0.00577226	-0.00317179	0.00126123	0.00770283	0.0163715	0.0274768	0.0411727	0.0575645	0.0766788	0.0984955	0.12303
Dominican Republic, The	LAM	DOM	-0.000467199	-0.00139028	-0.00300089	-0.00574056	-0.0104538	-0.0124026	-0.0109973	-0.00606348	0.00240791	0.0146755	0.0311178	0.0521368	0.0781756	0.109612	0.146719	0.189679	0.238647
Ecuador	LAM	ECU	-0.000532301	-0.00158371	-0.00346151	-0.00673861	-0.0125742	-0.0153606	-0.0140662	-0.00802817	0.00330477	0.0208422	0.0456692	0.0788908	0.121656	0.175053	0.240005	0.317363	0.407789
Guatemala	LAM	GTM	-0.000349589	-0.00109217	-0.00253551	-0.00524778	-0.0103722	-0.0134084	-0.0129893	-0.00782137	0.00338485	0.0224254	0.0515605	0.0933595	0.150839	0.22731	0.325992	0.449948	0.602257
Honduras	LAM	HND	-0.000120593	-0.000373434	-0.000860952	-0.0017733	-0.00349929	-0.00451647	-0.00436276	-0.00261817	0.00112976	0.00746749	0.0171376	0.0309887	0.0500065	0.0752249	0.107655	0.148326	0.198227
Haiti	LAM	HTI	-6.83849e-05	-0.000228676	-0.000566416	-0.00124867	-0.00262752	-0.00359267	-0.00364848	-0.00228831	0.00102523	0.00698997	0.0164491	0.0303214	0.0496295	0.0753774	0.108534	0.150019	0.200738
Jamaica	LAM	JAM	-6.36906e-05	-0.000173817	-0.000349788	-0.000633065	-0.00111153	-0.00129291	-0.00113428	-0.000621778	0.000245549	0.00149438	0.00319797	0.00543479	0.00828951	0.0118423	0.0161876	0.0214484	0.0277331
Saint Lucia	LAM	LCA	-5.8901e-06	-1.68863e-05	-3.59851e-05	-6.87184e-05	-0.000125897	-0.000151217	-0.000136155	-7.64182e-05	3.09966e-05	0.000193247	0.000419439	0.000716806	0.00109419	0.00155971	0.00212124	0.00278615	0.00356155
Mexico	LAM	MEX	-0.00665697	-0.0193356	-0.0411042	-0.0778605	-0.140198	-0.165051	-0.146064	-0.0806347	0.0321067	0.196729	0.419965	0.709676	1.07424	1.52195	2.0618	2.70275	3.45262
Nicaragua	LAM	NIC	-9.01999e-05	-0.000286334	-0.000677037	-0.00142839	-0.00286495	-0.0037231	-0.00359767	-0.00214986	0.000918827	0.00600552	0.013615	0.0242808	0.0386013	0.0572303	0.0808456	0.11011	0.145694
Panama	LAM	PAN	-0.000281528	-0.000888763	-0.0019902	-0.00389739	-0.00718906	-0.00859274	-0.00764056	-0.00420647	0.00166416	0.0100604	0.0210909	0.0348481	0.0514643	0.0709908	0.0933865	0.118538	0.1464
Peru	LAM	PER	-0.0013446	-0.00419074	-0.00927802	-0.0179618	-0.0328456	-0.0389337	-0.0344084	-0.0188581	0.00742266	0.0447833	0.0940137	0.155884	0.231335	0.321401	0.426957	0.548721	0.687595
Paraguay	LAM	PRY	-0.00018131	-0.000579506	-0.0013638	-0.00284913	-0.00565455	-0.00727479	-0.00695573	-0.00411415	0.00174473	0.0112914	0.0252979	0.0445422	0.0698164	0.101837	0.141299	0.188832	0.244968
El Salvador	LAM	SLV	-0.000127521	-0.000359591	-0.000747718	-0.00139523	-0.00250612	-0.00295409	-0.00261193	-0.00143687	0.000569232	0.0034781	0.00744709	0.012639	0.0192285	0.0274089	0.0373942	0.0494286	0.0637589
Suriname	LAM	SUR	-3.12602e-05	-9.7506e-05	-0.000219061	-0.000433353	-0.000811837	-0.000988963	-0.000896616	-0.000504339	0.00020403	0.00126068	0.00270608	0.00459161	0.00696299	0.00985965	0.013306	0.0173194	0.0219395
Trinidad and Tobago	LAM	TTO	-0.00011698	-0.00032637	-0.000657458	-0.00117483	-0.0019853	-0.00216394	-0.00174839	-0.000882769	0.000324506	0.00183908	0.00362372	0.00563358	0.00785796	0.0103045	0.0129983	0.0159377	0.0190986
Uruguay	LAM	URY	-0.000222011	-0.000643365	-0.00134913	-0.00250137	-0.00439719	-0.00503349	-0.00432002	-0.00230505	0.000885535	0.00522699	0.0107553	0.0175131	0.0255782	0.0350159	0.0458593	0.0581548	0.0719927
Saint Vincent and the Grenadines	LAM	VCT	-3.47104e-06	-9.61911e-06	-1.93671e-05	-3.49026e-05	-6.07126e-05	-6.95762e-05	-6.01605e-05	-3.25892e-05	1.28008e-05	7.74615e-05	0.000163804	0.000274381	0.00041195	0.000579217	0.000778318	0.00101245	0.00128531
Venezuela, Bolivarian Republic of	LAM	VEN	-0.00168349	-0.0049258	-0.0105371	-0.0201455	-0.0366145	-0.0435114	-0.0387729	-0.021531	0.00862825	0.0529079	0.112556	0.188883	0.283694	0.39864	0.534687	0.692255	0.872128
Angola	MAF	AGO	-0.000129449	-0.000181317	-1.28251e-05	0.000533057	0.00165051	0.0036128	0.00882035	0.0210553	0.0426121	0.0769502	0.128607	0.202969	0.306079	0.444485	0.62517	0.855757	1.13611
United Arab Emirates, The	MAF	ARE	-0.000453107	-0.000660474	-5.07569e-05	0.00232847	0.00759636	0.0163151	0.0365968	0.0773076	0.136518	0.212331	0.30355	0.408329	0.525429	0.653345	0.791392	0.938012	1.08312
Burundi	MAF	BDI	-6.25623e-06	-1.0572e-05	-9.67392e-07	5.41448e-05	0.00022021	0.000597921	0.00170414	0.00454595	0.009998	0.0192193	0.0337022	0.0551294	0.0853054	0.126375	0.180913	0.251699	0.338707
Benin	MAF	BEN	-1.43201e-05	-2.26716e-05	-1.92893e-06	0.000100395	0.000381923	0.000981786	0.00268402	0.00692792	0.0148122	0.0278171	0.0478557	0.0772058	0.118583	0.175153	0.250527	0.348793	0.470838
Burkina Faso	MAF	BFA	-2.19225e-05	-3.6705e-05	-3.25914e-06	0.00017551	0.000685945	0.00180342	0.00502719	0.0131966	0.0285805	0.0542589	0.0942659	0.153512	0.237744	0.353624	0.508307	0.710012	0.960554
Bahrain	MAF	BHR	-4.74076e-05	-7.32662e-05	-5.91036e-06	0.000286707	0.000984147	0.00221832	0.00522762	0.0116248	0.0215115	0.0349263	0.0519048	0.0723008	0.0959067	0.12274	0.152945	0.186403	0.220944
Botswana	MAF	BWA	-2.29946e-05	-3.33663e-05	-2.52253e-06	0.00011466	0.00037525	0.000820828	0.00189975	0.00415091	0.00754157	0.0120658	0.0177387	0.0245608	0.0325495	0.0417007	0.0519842	0.0633144	0.0749991
Central African Republic, The	MAF	CAF	-3.5285e-06	-5.65756e-06	-4.84722e-07	2.53393e-05	9.65347e-05	0.000247928	0.00067597	0.00173842	0.00369804	0.00690157	0.011801	0.0189557	0.0290293	0.0428102	0.0611775	0.0851682	0.115088
Côte d'Ivoire	MAF	CIV	-5.73972e-05	-0.000106482	-1.02853e-05	0.000582389	0.00230619	0.00596763	0.0159755	0.0396563	0.0804108	0.142007	0.228611	0.344786	0.495431	0.685889	0.921326	1.20652	1.53525
Cameroon	MAF	CMR	-4.65191e-05	-7.46293e-05	-6.40293e-06	0.000332898	0.00124515	0.00310101	0.00813592	0.02005	0.0407663	0.0726321	0.118327	0.180876	0.263761	0.370771	0.505821	0.672893	0.869421
Congo, The Democratic Republic of the	MAF	COD	-4.53548e-05	-9.0186e-05	-9.31481e-06	0.000563941	0.00241897	0.00685246	0.0202149	0.0553147	0.12355	0.239827	0.423458	0.697678	1.08841	1.62352	2.33511	3.25895	4.40096
Congo, The	MAF	COG	-2.22375e-05	-3.60992e-05	-3.05973e-06	0.000155652	0.000565641	0.00136474	0.00346725	0.00827543	0.0163098	0.0281688	0.0445563	0.0662464	0.0940973	0.128984	0.171749	0.223136	0.281763
Comoros, The	MAF	COM	-8.13743e-07	-1.32487e-06	-1.17956e-07	6.3886e-06	2.49098e-05	6.47418e-05	0.000177565	0.000458557	0.00097659	0.00181727	0.00308117	0.00488981	0.00739789	0.0107905	0.0152544	0.0209792	0.0279512
Cabo Verde	MAF	CPV	-2.54286e-06	-3.79701e-06	-2.96731e-07	1.39996e-05	4.75011e-05	0.000107399	0.000255418	0.000570179	0.00105459	0.00172987	0.00262953	0.00379187	0.00525342	0.00706692	0.00929937	0.012034	0.0152486
Djibouti	MAF	DJI	-2.10207e-06	-3.47236e-06	-3.05617e-07	1.62312e-05	6.12573e-05	0.000152309	0.000395011	0.000952939	0.00188676	0.0032684	0.00517397	0.00768393	0.0108822	0.0148695	0.0197367	0.0255893	0.0322931
Algeria	MAF	DZA	-0.000361473	-0.000533394	-4.0628e-05	0.00181455	0.00574896	0.0123679	0.0287221	0.0636957	0.118241	0.194938	0.29566	0.422468	0.577606	0.764255	0.987476	1.25284	1.55199
Egypt	MAF	EGY	-0.000650679	-0.0010355	-8.66693e-05	0.00437709	0.0157501	0.0373632	0.092514	0.214559	0.410526	0.687983	1.05406	1.51695	2.08577	2.77218	3.58628	4.53654	5.58956
Ethiopia	MAF	ETH	-8.94377e-05	-0.000147002	-1.28939e-05	0.000687383	0.0026736	0.00700079	0.0193771	0.0503464	0.107746	0.201962	0.346741	0.559049	0.857466	1.26335	1.80034	2.49642	3.35694
Gabon	MAF	GAB	-1.53378e-05	-2.18237e-05	-1.65325e-06	7.62728e-05	0.000254796	0.0005712	0.00135514	0.00303066	0.00561481	0.00917173	0.01379	0.0195661	0.026621	0.0350538	0.0449376	0.0563561	0.0688889
Ghana	MAF	GHA	-8.13712e-05	-0.000135721	-1.18165e-05	0.000618974	0.00232957	0.00584943	0.0154868	0.0386016	0.0796031	0.144133	0.238888	0.371306	0.549743	0.783495	1.08195	1.4542	1.89511
Guinea	MAF	GIN	-2.00174e-05	-3.95953e-05	-3.87835e-06	0.000219295	0.000871045	0.00226682	0.00613314	0.0153985	0.0315723	0.0564612	0.0921078	0.140714	0.20481	0.287311	0.391294	0.520188	0.672614
Gambia, The	MAF	GMB	-2.77991e-06	-4.49909e-06	-3.90732e-07	2.05213e-05	7.75444e-05	0.000195193	0.000517734	0.00128932	0.00264789	0.00476794	0.00786117	0.0121686	0.0179699	0.0255939	0.0353897	0.0477325	0.0625243
Guinea-Bissau	MAF	GNB	-1.83734e-06	-2.94916e-06	-2.61953e-07	1.43823e-05	5.72609e-05	0.000152508	0.000427398	0.00112023	0.00240991	0.00452275	0.00773542	0.0123658	0.0187745	0.0273601	0.0385812	0.052923	0.0703534
Equatorial Guinea	MAF	GNQ	-1.51443e-05	-2.18845e-05	-1.66094e-06	7.65312e-05	0.000254262	0.000565408	0.00132895	0.00294099	0.00539837	0.00872297	0.0129602	0.0181343	0.0242865	0.031453	0.0396903	0.0490282	0.0590673
Iran, Islamic Republic of	MAF	IRN	-0.000884844	-0.00126318	-9.5116e-05	0.00439128	0.0145922	0.0320021	0.073369	0.158085	0.282323	0.447263	0.652283	0.895265	1.17551	1.4968	1.86727	2.29464	2.76073
Iraq	MAF	IRQ	-0.000416456	-0.000627144	-5.13008e-05	0.00250886	0.00840659	0.0187978	0.0442237	0.0982973	0.182866	0.303925	0.471221	0.69858	1.00409	1.40819	1.93199	2.59776	3.40399
Israel	MAF	ISR	-0.000199153	-0.000289911	-2.22601e-05	0.00103911	0.00349785	0.00786282	0.0186398	0.0416152	0.0771853	0.126799	0.192565	0.276936	0.382827	0.514294	0.676255	0.874618	1.10702
Jordan	MAF	JOR	-5.91068e-05	-9.7862e-05	-8.63817e-06	0.000459301	0.00173485	0.00431481	0.0111625	0.0268794	0.0531815	0.0917946	0.144396	0.212911	0.299557	0.405485	0.531951	0.680237	0.845275
Kenya	MAF	KEN	-9.54225e-05	-0.000153434	-1.31616e-05	0.000684454	0.00257224	0.00647587	0.0172377	0.0432379	0.089777	0.163724	0.273395	0.428302	0.639847	0.921128	1.28605	1.74908	2.3077
Kuwait	MAF	KWT	-0.000171873	-0.00025164	-1.9636e-05	0.000921129	0.00309549	0.00677093	0.0154518	0.0329126	0.0579504	0.0895418	0.126908	0.169885	0.219322	0.275499	0.338858	0.409159	0.482143
Lebanon	MAF	LBN	-5.93999e-05	-8.68398e-05	-6.64956e-06	0.000307485	0.00101679	0.00222946	0.00512835	0.0110809	0.0197557	0.0309237	0.0445662	0.0606228	0.0790735	0.0998083	0.122777	0.148153	0.174997
Liberia	MAF	LBR	-3.82053e-06	-7.37374e-06	-7.2574e-07	4.24367e-05	0.000176874	0.000490487	0.00142808	0.00388532	0.00868813	0.0169303	0.0300006	0.0495625	0.0775449	0.116092	0.167586	0.234525	0.317027
Lesotho	MAF	LSO	-3.88271e-06	-5.90042e-06	-4.84582e-07	2.4366e-05	8.96996e-05	0.000222886	0.000587069	0.00145645	0.00298742	0.00538504	0.00890918	0.013853	0.0205403	0.0293253	0.0405843	0.0547341	0.0716267
Morocco	MAF	MAR	-0.000189445	-0.000299172	-2.47796e-05	0.00123476	0.00438754	0.0102856	0.0251492	0.0573618	0.10758	0.177247	0.267994	0.381454	0.519368	0.683728	0.876838	1.10242	1.35379
Madagascar	MAF	MDG	-1.14693e-05	-1.88466e-05	-1.68625e-06	9.23997e-05	0.000368194	0.000987499	0.00280535	0.00748548	0.0164426	0.0315471	0.0552463	0.0904914	0.140785	0.210167	0.303156	0.424778	0.576395
Mali	MAF	MLI	-1.88677e-05	-3.13085e-05	-2.80099e-06	0.000153041	0.000606406	0.00161295	0.00454039	0.0120167	0.0262108	0.0500176	0.0871382	0.142104	0.220269	0.327964	0.472282	0.66136	0.897543
Mozambique	MAF	MOZ	-2.69516e-05	-4.55842e-05	-4.01562e-06	0.000212533	0.000813817	0.00210112	0.00576875	0.0149583	0.0321124	0.06054	0.104587	0.169803	0.263076	0.392553	0.567391	0.798061	1.08832
Mauritania	MAF	MRT	-9.99183e-06	-1.56679e-05	-1.30906e-06	6.68152e-05	0.000246052	0.000608373	0.00159232	0.00391804	0.00795265	0.0141233	0.0229077	0.0348373	0.0505038	0.0705167	0.095455	0.125845	0.161039
Mauritius	MAF	MUS	-1.63969e-05	-2.40474e-05	-1.82715e-06	8.31592e-05	0.000270403	0.000585927	0.00134546	0.00290427	0.00519584	0.00820885	0.0119735	0.0165892	0.0221384	0.0286769	0.0362766	0.0450487	0.0547572
Malawi	MAF	MWI	-1.53178e-05	-2.60119e-05	-2.36754e-06	0.00013122	0.000528575	0.00143562	0.00414424	0.0112949	0.0254672	0.0504147	0.0913847	0.155254	0.250722	0.388462	0.580962	0.842177	1.17899
Namibia	MAF	NAM	-1.53571e-05	-2.31773e-05	-1.85685e-06	8.95057e-05	0.000308427	0.000706798	0.00170445	0.00385474	0.00719279	0.0117874	0.0177431	0.0251754	0.0342159	0.0449625	0.0575019	0.0719991	0.0879767
Niger, The	MAF	NER	-1.35238e-05	-2.24298e-05	-2.01644e-06	0.000111664	0.000453596	0.00125216	0.00370472	0.0104194	0.024365	0.0501469	0.0944191	0.166227	0.277304	0.442708	0.681	1.01394	1.45521
Nigeria	MAF	NGA	-0.00089107	-0.00147565	-0.000129536	0.00688288	0.0264159	0.0680504	0.185954	0.480032	1.02592	1.92424	3.30296	5.31441	8.12685	11.928	16.9223	23.3193	31.1009
Oman	MAF	OMN	-0.000110317	-0.000159412	-1.21863e-05	0.000565297	0.00187224	0.00408285	0.00934564	0.0205472	0.0377556	0.0613139	0.0914381	0.128378	0.172553	0.224386	0.284447	0.353294	0.428319
Qatar	MAF	QAT	-0.000264314	-0.000380321	-2.76642e-05	0.00118634	0.00362335	0.00741477	0.0161344	0.0335394	0.0585503	0.0902794	0.127831	0.170173	0.216299	0.265259	0.31637	0.368754	0.418468
Rwanda	MAF	RWA	-1.4899e-05	-2.52922e-05	-2.26117e-06	0.00012169	0.000469645	0.00120667	0.00326379	0.00830443	0.0175034	0.0323772	0.0548197	0.0869663	0.13141	0.191277	0.270238	0.372183	0.497206
Saudi Arabia	MAF	SAU	-0.00103236	-0.00151775	-0.000118547	0.00546284	0.0180025	0.0392287	0.0895124	0.192309	0.343698	0.543299	0.79236	1.09504	1.45929	1.88983	2.39225	2.9696	3.59793
Sudan, The	MAF	SDN	-0.000149497	-0.000240005	-2.04903e-05	0.00106564	0.00402075	0.0101858	0.0273023	0.0689685	0.144389	0.266016	0.449707	0.714476	1.08088	1.57286	2.21655	3.04046	4.04035
Senegal	MAF	SEN	-2.47807e-05	-3.97848e-05	-3.40511e-06	0.000177398	0.000670567	0.00170323	0.00458752	0.0116552	0.0245004	0.0452399	0.0765493	0.121636	0.184364	0.269283	0.38141	0.526285	0.704548
Sierra Leone	MAF	SLE	-8.71967e-06	-1.41321e-05	-1.24206e-06	6.67372e-05	0.000259949	0.000679025	0.00187584	0.00487646	0.0104716	0.0196679	0.0337031	0.0540418	0.0824618	0.120884	0.171428	0.236429	0.315963
Sao Tome and Principe	MAF	STP	-8.41422e-07	-1.47358e-06	-1.3002e-07	6.67656e-06	2.40247e-05	5.65599e-05	0.000138744	0.000317367	0.000595252	0.000979544	0.00148135	0.00211727	0.00291045	0.00389051	0.00508619	0.00652965	0.00820402
Eswatini	MAF	SWZ	-5.52201e-06	-7.77685e-06	-6.00373e-07	2.87942e-05	0.000101089	0.000239445	0.000601229	0.00142169	0.00278306	0.00479973	0.0076102	0.011365	0.0162192	0.0223414	0.0298999	0.0390919	0.0497369
Chad	MAF	TCD	-1.80058e-05	-2.83884e-05	-2.47596e-06	0.000133591	0.000527365	0.00139934	0.00393557	0.0104055	0.0226739	0.0432513	0.0754738	0.123471	0.191931	0.286349	0.412778	0.578334	0.785218
Togo	MAF	TGO	-7.40779e-06	-1.18172e-05	-9.96907e-07	5.10182e-05	0.000190789	0.000483525	0.00130918	0.00336426	0.00718922	0.0135468	0.0234808	0.0383257	0.059701	0.0895347	0.129986	0.183528	0.250986
Tunisia	MAF	TUN	-9.54816e-05	-0.000149965	-1.22922e-05	0.000601269	0.00207683	0.0047	0.0109932	0.0239229	0.0429169	0.0677789	0.0980904	0.133386	0.173667	0.218899	0.269472	0.326297	0.387213
Tanzania, United Republic of	MAF	TZA	-9.197e-05	-0.000158534	-1.44252e-05	0.000788423	0.00308043	0.00800705	0.0219073	0.0562221	0.118854	0.22012	0.372932	0.592308	0.896503	1.30667	1.84641	2.54243	3.39958
Uganda	MAF	UGA	-6.06003e-05	-0.000105018	-9.65763e-06	0.000537519	0.00216358	0.00583926	0.0166704	0.0447488	0.099036	0.191896	0.33982	0.563548	0.888241	1.34385	1.96426	2.78769	3.82805
Yemen	MAF	YEM	-6.91762e-05	-0.000110252	-9.56955e-06	0.0005093	0.00194611	0.00491926	0.0130032	0.0321352	0.0653814	0.1165	0.189581	0.288739	0.417899	0.581498	0.784388	1.03166	1.31695
South Africa	MAF	ZAF	-0.000503736	-0.000741394	-5.70149e-05	0.0026419	0.00875742	0.0192867	0.0447015	0.097622	0.177095	0.282972	0.41586	0.577212	0.767797	0.988713	1.24116	1.5261	1.83028
Zambia	MAF	ZMB	-4.76264e-05	-8.11645e-05	-7.35245e-06	0.000401451	0.0015789	0.00415026	0.0115053	0.0299448	0.0642294	0.120594	0.20712	0.333463	0.510601	0.751001	1.0676	1.47442	1.97177
Zimbabwe	MAF	ZWE	-1.64533e-05	-2.48895e-05	-2.11555e-06	0.000113474	0.000449262	0.00119908	0.00337419	0.00887494	0.0191293	0.0360419	0.0619817	0.0996923	0.152395	0.223913	0.318557	0.441307	0.592745
Australia	OBU	AUS	-0.0119164	-0.0989856	-0.280414	-0.391059	-0.451867	-0.479539	-0.480549	-0.457598	-0.411521	-0.340458	-0.242993	-0.117441	0.0379312	0.224886	0.445555	0.693359	0.96734
Canada	OBU	CAN	-0.0156177	-0.124942	-0.345364	-0.475913	-0.545146	-0.57174	-0.566714	-0.533841	-0.474946	-0.390346	-0.27783	-0.134333	0.0434989	0.25891	0.515396	0.806388	1.13196
New Zealand	OBU	NZL	-0.00154631	-0.0123732	-0.0341442	-0.0470803	-0.0545077	-0.0585816	-0.0599846	-0.0584333	-0.0536655	-0.0454326	-0.0332401	-0.0164833	0.00546544	0.0332869	0.0677389	0.108288	0.155109
Albania	OWE	ALB	0.000410434	0.000460294	0.000248389	-0.000234683	-0.000738618	-0.000627755	6.38599e-05	0.00136678	0.00332843	0.00594956	0.00925031	0.0132878	0.0180776	0.0235906	0.0298251	0.0368282	0.0447048
Bosnia and Herzegovina	OWE	BIH	0.000570001	0.00068402	0.000387309	-0.000378405	-0.00121077	-0.00102677	0.000102892	0.00215333	0.0051283	0.00888989	0.01342	0.0186858	0.0245706	0.0310653	0.0381547	0.0458661	0.0542622
Switzerland	OWE	CHE	0.00624859	0.00672702	0.00347881	-0.00318107	-0.00981121	-0.00825403	0.000839391	0.0180365	0.0441651	0.0796579	0.125445	0.18249	0.251764	0.333905	0.429048	0.537526	0.660206
Iceland	OWE	ISL	0.000208022	0.000236785	0.000130321	-0.000126405	-0.000409527	-0.000358231	3.75352e-05	0.000827139	0.00207058	0.00382024	0.00615583	0.00914603	0.0128567	0.0173516	0.0227151	0.029045	0.0364258
Macedonia, The former Yugoslav Republic of	OWE	MKD	0.000420385	0.000504245	0.000289134	-0.000289973	-0.000956312	-0.000839476	8.76065e-05	0.00191764	0.00476115	0.00864319	0.0135924	0.0196016	0.0266107	0.0345717	0.0434247	0.0531349	0.0636712
Montenegro	OWE	MNE	0.000128128	0.000144638	7.87423e-05	-7.50329e-05	-0.000236331	-0.00019961	2.01993e-05	0.000432163	0.0010563	0.00189176	0.0029429	0.00421297	0.00570101	0.00740725	0.00933021	0.0114715	0.0138266
Norway	OWE	NOR	0.00455372	0.00486762	0.00252123	-0.0023007	-0.0069836	-0.00575507	0.00057865	0.0124088	0.0304578	0.0552875	0.0879786	0.129587	0.181332	0.244026	0.31841	0.405353	0.505818
Serbia	OWE	SRB	0.00130312	0.00147023	0.000794647	-0.000746658	-0.00232471	-0.00195139	0.000197438	0.00423514	0.0103847	0.0186931	0.0292101	0.0420716	0.0574469	0.0753289	0.0956918	0.118492	0.143761
Turkey	OWE	TUR	0.0229587	0.0271492	0.0151962	-0.014791	-0.0477457	-0.041417	0.00430413	0.0940915	0.233314	0.424726	0.673654	0.985477	1.36501	1.81736	2.34749	2.95915	3.65437
Russian Federation, The	RUS	RUS	-0.0801145	-0.209975	-0.422072	-0.768351	-0.953272	-1.03522	-1.04469	-0.994256	-0.89138	-0.738191	-0.534355	-0.278644	0.0300925	0.392635	0.809196	1.27935	1.80198
United States of America, The	USA	USA	-0.43947	-1.16178	-2.26323	-3.51017	-4.16406	-4.42386	-4.38984	-4.10661	-3.59625	-2.86414	-1.90779	-0.721626	0.701644	2.36348	4.26692	6.4132	8.81635

## Sheet: Fig4
		Timing of break-even ponit										The upfront investment (trillion $/yr, 2011PPP)
		SP2.0A	SP2.0B	SP2.0C	SP2.0D	SP1.5A	SP1.5B	SP1.5C	SP1.5D	SP1.5E		SP2.0A	SP2.0B	SP2.0C	SP2.0D	SP1.5A	SP1.5B	SP1.5C	SP1.5D	SP1.5E
IDN	Indonesia	2055	2060	2060	2060	2055	2055	2055	2055	2055		1.09059	0.950979	0.431391	0.274652	1.05544	0.762055	0.582707	0.423756	0.286128
KOR	Korea, The Republic of	2055	2060	2060	2060	2055	2055	2055	2055	2055		0.334033	0.266668	0.120968	0.0770162	0.323269	0.233408	0.178476	0.129791	0.0876374
CHN	China	2075	2075	2075	2075	2070	2065	2065	2065	2060		23.6078	14.193	6.77401	4.0703	17.1109	10.8132	7.67725	5.41151	3.56228
EU	European Union	2080	2080	2080	2080	2075	2075	2070	2065	2065		17.1548	10.3479	4.91735	2.87623	12.321	8.16552	5.71909	3.95743	2.66265
IND	India	2025	2025	2025	2030	2025	2025	2025	2025	2025		0.076724	0.0408894	0.0138077	0.0173712	0.0661188	0.0432182	0.033984	0.0251746	0.0169324
JPN	Japan	2090	2090	2090	2090	2085	2085	2080	2075	2075		4.69999	3.0062	1.47355	0.874085	3.48614	2.40538	1.7488	1.25146	0.855431
ARG	Argentina	2075	2070	2075	2075	2070	2065	2065	2065	2060		0.921923	0.530865	0.257818	0.149795	0.659235	0.420985	0.298473	0.204429	0.13433
BRA	Brazil	2075	2070	2075	2075	2070	2065	2065	2065	2060		2.66829	1.54499	0.746193	0.433546	1.91859	1.23799	0.877718	0.601164	0.399812
MEX	Mexico	2075	2070	2075	2075	2070	2065	2065	2065	2060		2.23822	1.25414	0.625923	0.363668	1.5574	0.970689	0.688206	0.471364	0.302773
SAU	Saudi Arabia	2030	2030	2035	2035	2030	2030	2030	2030	2035		0.0379769	0.0208316	0.0127789	0.00746789	0.0333788	0.0223772	0.0180583	0.0137547	0.0186484
ZAF	South Africa	2030	2030	2035	2035	2030	2030	2030	2030	2035		0.0182648	0.0100189	0.00618002	0.00361157	0.0160534	0.0107622	0.00868508	0.00661528	0.00901858
AUS	Australia	2100	2100	2100	2095	2095	2090	2085	2085	2080		3.80346	2.27683	1.06068	0.579377	2.68907	1.79003	1.27068	0.879469	0.57545
CAN	Canada	2100	2100	2100	2095	2095	2090	2085	2085	2080		4.45072	2.66429	1.24118	0.673824	3.12743	2.07061	1.46292	1.01253	0.659915
TUR	Turkey	2065	2060	2060	2020	2060	2060	2055	2055	2050		1.26654	0.65436	0.244132	-0.0327571	0.891192	0.57208	0.381843	0.258456	0.143486
RUS	Russian Federation, The	2100	2100	2100	2100	2095	2090	2085	2085	2080		7.8983	4.80548	2.37877	1.40444	5.57162	3.693	2.61681	1.85958	1.26156
USA	United States of America, The	2100	2100	2100	2100	2090	2090	2085	2085	2080		33.265	21.2539	11.1229	6.63355	23.3909	15.8466	11.3852	8.11295	5.40538
												103.533	63.8213	31.4276	18.4062	74.2177	49.0579	34.9489	24.6194	16.3814
COL	Colombia	2075	2070	2075	2075	2070	2065	2065	2065	2060		0.797572	0.443466	0.223042	0.12959	0.550702	0.339462	0.240674	0.164842	0.104563
VEN	Venezuela, Bolivarian Republic of	2075	2070	2075	2075	2070	2065	2065	2065	2060		0.59571	0.336123	0.166592	0.0967915	0.417402	0.261055	0.185085	0.126768	0.0813662
DZA	Algeria	2030	2030	2035	2035	2030	2030	2030	2030	2035		0.0130153	0.00713932	0.00424466	0.00248055	0.0114394	0.00766901	0.00618887	0.00471396	0.00619429
ETH	Ethiopia	2030	2030	2035	2035	2030	2030	2030	2030	2035		0.00413058	0.00226577	0.00160795	0.000939675	0.00363046	0.00243387	0.00196413	0.00149604	0.0023465

## Sheet: Fig5
	net income of self-preservation strategies relative to PAU (times of GDP in 2015)										net income of self-preservation strategies relative to BAU (times of GDP in 2015)
	SP2.0A	SP2.0B	SP2.0C	SP2.0D	SP1.5A	SP1.5B	SP1.5C	SP1.5D	SP1.5E		SP2.0A	SP2.0B	SP2.0C	SP2.0D	SP1.5A	SP1.5B	SP1.5C	SP1.5D	SP1.5E
USA	0.258798	0.218104	0.0179984	0.0542791	0.687982	0.644918	0.683832	0.630709	0.520442	USA	0.81691	0.521637	0.133558	0.122904	1.15638	0.95146	0.921495	0.806362	0.641034
CHN	2.75452	1.89655	0.835622	0.57622	2.87777	2.2964	2.07134	1.74364	1.34271	CHN	3.65496	2.40774	1.04757	0.707945	3.63825	2.80756	2.4729	2.04547	1.55462
JPN	0.557772	0.388462	0.154004	0.123489	0.72279	0.602833	0.584639	0.516193	0.409944	JPN	0.947328	0.606037	0.242005	0.177596	1.0502	0.820396	0.754421	0.64272	0.497931
RUS	0.0644204	0.17027	0.0263109	0.0675173	0.594633	0.615588	0.692505	0.651097	0.53589	RUS	0.677043	0.508462	0.161499	0.150276	1.10759	0.953761	0.955261	0.846222	0.671056
IND	21.1631	14.0536	6.38443	4.24555	20.1647	15.424	13.3268	10.9451	8.29986	IND	26.7351	17.0827	7.5626	4.95716	24.8108	18.4529	15.6628	12.6643	9.47785
OBU	0.204729	0.348075	0.150491	0.204358	0.926002	0.931171	1.02535	0.97388	0.814229	OBU	0.638685	0.4949	0.0808047	0.114414	1.32588	1.15435	1.19422	1.08587	0.871197
EU	1.75262	1.21474	0.542016	0.380162	1.85591	1.47948	1.33606	1.1283	0.870397	EU	2.3437	1.54855	0.678022	0.463801	2.35584	1.81476	1.59942	1.32605	1.00888
OWE	4.94474	3.33734	1.53776	1.0475	4.84008	3.75322	3.27666	2.71486	2.07484	OWE	6.1024	3.95446	1.74533	1.15918	5.82572	4.39561	3.7768	3.08374	2.32479
EES	3.29281	2.3247	1.05321	0.740554	3.51527	2.82531	2.56147	2.17068	1.67632	EES	4.45315	2.98043	1.32358	0.908216	4.49384	3.481	3.07567	2.55648	1.94664
Asia	6.06073	4.05114	1.84163	1.23723	5.85816	4.50386	3.91111	3.21885	2.4441	Asia	7.38399	4.82084	2.17064	1.4442	6.98471	5.27415	4.52232	3.6833	2.77408
MAF	23.9204	15.9069	7.27603	4.84765	22.7081	17.3602	14.9579	12.2552	9.28776	MAF	29.9916	19.2229	8.57603	5.63588	27.777	20.676	17.5208	14.1463	10.5876
LAM	3.59376	2.46464	1.11361	0.766732	3.66174	2.88063	2.55857	2.13966	1.63902	LAM	4.61107	3.04083	1.35033	0.913062	4.522	3.45842	3.0126	2.48086	1.87831
global	5.86134	3.94532	1.77533	1.20512	5.80464	4.51034	3.96237	3.2882	2.51251	global	7.53429	4.86713	2.13808	1.42486	7.20868	5.43565	4.68149	3.82174	2.8811

## Sheet: Fig6a
Scenario	GHG emissions gap relative to PAU (GtCO2-eq)																			Gap relative to NDCs
	2015	2020	2025	2030	2035	2040	2045	2050	2055	2060	2065	2070	2075	2080	2085	2090	2095	2100		2030
SP2.0A	0	14.503	16.7479	20.1433	24.212	28.9493	33.4183	37.9331	38.7267	39.0577	38.6599	35.6148	32.966	30.5452	28.329	26.3013	24.4183	22.5052		29.1433
SP2.0B	0	11.145	13.7319	17.4666	22.2119	27.7836	33.0628	38.3873	39.7076	40.4531	39.237	36.5048	33.925	31.0599	28.7275	26.65	24.7383	22.8216		26.2877
SP2.0C	0	6.52934	8.92484	12.3112	16.8312	22.675	29.101	35.5016	38.4765	39.8978	39.5434	36.8063	34.2197	31.8038	29.565	27.5019	25.5798	23.6433		20.9628
SP2.0D	0	4.6253	7.06911	10.5633	15.3863	21.9425	29.2889	36.7539	39.8261	41.7256	39.6458	36.9071	34.3181	31.8994	29.6577	27.5916	25.6664	23.726		19.1602
SP1.5A	0	13.6953	16.6046	20.8066	25.9868	31.5003	36.9745	40.8135	41.9912	41.6639	39.0327	35.7261	33.0744	30.6498	28.4297	26.3979	24.493	22.5895		29.7456
SP1.5B	0	11.5059	14.85	19.7096	25.7665	32.0229	38.0537	42.4881	43.99	41.8761	39.2439	36.5115	33.3924	30.912	28.6605	26.6094	24.7111	22.8013		28.5303
SP1.5C	0	10.429	14.3191	20.0253	27.3227	34.1624	40.0456	45.1646	44.5586	41.9827	39.3498	36.6151	33.4937	31.0103	28.7556	26.7012	24.7996	22.8857		28.7883
SP1.5D	0	9.22669	13.6082	20.1856	28.3633	36.2551	41.9532	47.0398	44.6621	42.087	39.4531	36.7164	33.6848	31.1251	28.8595	26.7981	24.8912	22.9724		28.8918
SP1.5E	0	7.66534	12.3259	19.5629	28.8738	37.7757	43.6067	47.1379	44.763	42.1883	39.5536	36.8152	34.2179	31.3084	29.0027	26.9196	25.0001	23.0722		28.2135

[truncated: 8 more sheets: Fig6b, Tab1, Fig7, SFig1, SFig3&4, STab1, STab2&SFig5, STab3&SFig6]
